# Supplementary material for: Taxonomic reassessment and phylogenetic placement of Cyrtodactylus phuketensis (Reptilia, Gekkonidae) based on morphological and molecular evidence
Source: Zookeys. 2021 May 28;1040:91–121. doi: 10.3897/zookeys.1040.65750 (PMC8178289; doi:10.3897/zookeys.1040.65750)
Supplement: XML Treatment for Cyrtodactylus macrotuberculatus [file zookeys.1040.65750-treatment1.xml]

<!DOCTYPE tp:taxon-treatment
  PUBLIC "-//TaxonX//DTD Taxonomic Treatment Publishing DTD v0 20100105//EN" "tax-treatment-NSO.dtd">
<tp:taxon-treatment xmlns:tp="http://www.plazi.org/taxpub"><tp:treatment-meta><kwd-group><label>Taxon classification</label><kwd><named-content xmlns:xlink="http://www.w3.org/1999/xlink" content-type="kingdom">Animalia</named-content></kwd><kwd><named-content xmlns:xlink="http://www.w3.org/1999/xlink" content-type="order">Squamata</named-content></kwd><kwd><named-content xmlns:xlink="http://www.w3.org/1999/xlink" content-type="family">Gekkonidae</named-content></kwd></kwd-group><mixed-citation publication-type="journal"><person-group><name><surname>Termprayoon</surname><given-names>Korkhwan</given-names></name><name><surname>Rujirawan</surname><given-names>Attapol</given-names></name><name><surname>Grismer</surname><given-names>L. Lee</given-names></name><name><surname>Jr.</surname><given-names>Perry L. Wood</given-names></name><name><surname>Aowphol</surname><given-names>Anchalee</given-names></name></person-group><article-title>Taxonomic reassessment and phylogenetic placement of <italic><tp:taxon-name><tp:taxon-name-part taxon-name-part-type="genus" reg="Cyrtodactylus">Cyrtodactylus</tp:taxon-name-part> <tp:taxon-name-part taxon-name-part-type="species" reg="phuketensis">phuketensis</tp:taxon-name-part></tp:taxon-name></italic> (<tp:taxon-name><tp:taxon-name-part taxon-name-part-type="class">Reptilia</tp:taxon-name-part></tp:taxon-name>, <tp:taxon-name><tp:taxon-name-part taxon-name-part-type="family">Gekkonidae</tp:taxon-name-part></tp:taxon-name>) based on morphological and molecular evidence</article-title><source>Zookeys</source><day>28</day><month>5</month><year>2021</year><volume>1040</volume><fpage>91</fpage><lpage>121</lpage><pub-id pub-id-type="doi">10.3897/zookeys.1040.65750</pub-id></mixed-citation></tp:treatment-meta><tp:nomenclature><tp:taxon-name><object-id xmlns:xlink="http://www.w3.org/1999/xlink" content-type="arpha" xlink:type="simple">D765E47B-9F30-541B-8C53-5E2EC6C7D3F3</object-id>
              <tp:taxon-name-part taxon-name-part-type="genus" reg="Cyrtodactylus">Cyrtodactylus</tp:taxon-name-part>
              <tp:taxon-name-part taxon-name-part-type="species" reg="macrotuberculatus">macrotuberculatus</tp:taxon-name-part>
            </tp:taxon-name><tp:taxon-authority>Grismer and Ahmad, 2008</tp:taxon-authority><xref ref-type="fig" rid="F4">Figure 4</xref><tp:nomenclature-citation-list><tp:nomenclature-citation><tp:taxon-name>
                  <tp:taxon-name-part taxon-name-part-type="genus" reg="Cyrtodactylus">Cyrtodactylus</tp:taxon-name-part> <tp:taxon-name-part taxon-name-part-type="species" reg="macrotuberculatus">macrotuberculatus</tp:taxon-name-part></tp:taxon-name><comment>Grismer &amp; Ahmad, 2008: 55; <xref ref-type="bibr" rid="B2">Grismer 2011</xref>: 406; <xref ref-type="bibr" rid="B10">Grismer et al. 2012</xref>: 45.</comment></tp:nomenclature-citation><tp:nomenclature-citation><tp:taxon-name>
                  <tp:taxon-name-part taxon-name-part-type="genus" reg="Cyrtodactylus">Cyrtodactylus</tp:taxon-name-part> <tp:taxon-name-part taxon-name-part-type="species" reg="phuketensis">phuketensis</tp:taxon-name-part></tp:taxon-name><comment><xref ref-type="bibr" rid="B31">Sumontha et al., 2012</xref>: 62.</comment></tp:nomenclature-citation></tp:nomenclature-citation-list></tp:nomenclature><tp:treatment-sec sec-type="Type specimens" id="SECID0EN5BK"><title>Type specimens.</title><p><bold><italic>Holotype</italic></bold> (adult male, <abbrev xmlns:xlink="http://www.w3.org/1999/xlink" xlink:title="Zoological Reference Collection" id="ABBRID0EW5BK" xlink:type="simple">ZRC</abbrev> 2.6754) from Malaysia, Kedah, Pulau Langkawi, Gunung Raya; <bold><italic>Paratypes</italic></bold>: Malaysia, Kedah, Pulau Langkawi, Gunung Raya: <abbrev xmlns:xlink="http://www.w3.org/1999/xlink" xlink:title="Zoological Reference Collection" id="ABBRID0E45BK" xlink:type="simple">ZRC</abbrev> 2.6755–2.6756, Telaga Tujuh: <abbrev xmlns:xlink="http://www.w3.org/1999/xlink" xlink:title="Zoological Reference Collection" id="ABBRID0EB6BK" xlink:type="simple">ZRC</abbrev> 2.6757, Lubuk Semilang: <abbrev xmlns:xlink="http://www.w3.org/1999/xlink" xlink:title="Zoological Reference Collection" id="ABBRID0EF6BK" xlink:type="simple">ZRC</abbrev> 2.6758.</p></tp:treatment-sec><tp:treatment-sec sec-type="material" id="SECID0EJ6BK"><title>Additional specimens examined</title><p><bold>(including types of <italic><tp:taxon-name><tp:taxon-name-part taxon-name-part-type="genus" reg="Cyrtodactylus">C.</tp:taxon-name-part> <tp:taxon-name-part taxon-name-part-type="species" reg="phuketensis">phuketensis</tp:taxon-name-part></tp:taxon-name></italic>). Malaysia</bold> – Kedah, Pulau Langkawi, Gunung Raya: <named-content xmlns:xlink="http://www.w3.org/1999/xlink" content-type="dwc:institutional_code" xlink:type="simple">LSUHC</named-content> 09428–09429, <named-content xmlns:xlink="http://www.w3.org/1999/xlink" content-type="dwc:institutional_code" xlink:type="simple">LSUHC</named-content> 09432; Perlis, Perlis State Park: <named-content xmlns:xlink="http://www.w3.org/1999/xlink" content-type="dwc:institutional_code" xlink:type="simple">LSUHC</named-content> 09981, <named-content xmlns:xlink="http://www.w3.org/1999/xlink" content-type="dwc:institutional_code" xlink:type="simple">LSUHC</named-content> 10097, <abbrev xmlns:xlink="http://www.w3.org/1999/xlink" xlink:title="Zoological Reference Collection" id="ABBRID0E4ACK" xlink:type="simple">ZRC</abbrev> 2.4869. <bold>Thailand</bold> – Satun Province, Mueang Satun District, Adang Island: <abbrev xmlns:xlink="http://www.w3.org/1999/xlink" content-type="institution" xlink:title="Zoological Museum, Kasetsart University, Thailand" id="ABBRID0EDBCK" xlink:type="simple">ZMKU</abbrev> R 00871–00875, <abbrev xmlns:xlink="http://www.w3.org/1999/xlink" content-type="institution" xlink:title="Zoological Museum, Kasetsart University, Thailand" id="ABBRID0EIBCK" xlink:type="simple">ZMKU</abbrev> R 00879–00882, Rawi Island: <abbrev xmlns:xlink="http://www.w3.org/1999/xlink" content-type="institution" xlink:title="Zoological Museum, Kasetsart University, Thailand" id="ABBRID0ENBCK" xlink:type="simple">ZMKU</abbrev> R 00883–00889; Songkhla Province, Hat Yai District, Chalung Sub-district: <abbrev xmlns:xlink="http://www.w3.org/1999/xlink" content-type="institution" xlink:title="Zoological Museum, Kasetsart University, Thailand" id="ABBRID0ESBCK" xlink:type="simple">ZMKU</abbrev> R 00876–00878; Phuket Province, Thalang District: PSUZC-RT 2010.58, <abbrev xmlns:xlink="http://www.w3.org/1999/xlink" content-type="institution" xlink:title="Thailand Natural History Museum" id="ABBRID0EXBCK" xlink:type="simple">THNHM</abbrev> 15378, <abbrev xmlns:xlink="http://www.w3.org/1999/xlink" content-type="institution" xlink:title="Zoological Museum, Kasetsart University, Thailand" id="ABBRID0E3BCK" xlink:type="simple">ZMKU</abbrev> R 00894–00896, Kathu District: <abbrev xmlns:xlink="http://www.w3.org/1999/xlink" content-type="institution" xlink:title="Zoological Museum, Kasetsart University, Thailand" id="ABBRID0EBCCK" xlink:type="simple">ZMKU</abbrev> R 00890–00893, <abbrev xmlns:xlink="http://www.w3.org/1999/xlink" content-type="institution" xlink:title="Zoological Museum, Kasetsart University, Thailand" id="ABBRID0EGCCK" xlink:type="simple">ZMKU</abbrev> R 00897–00898 (Table <xref ref-type="table" rid="T1">1</xref>).</p></tp:treatment-sec><tp:treatment-sec sec-type="Expanded diagnosis" id="SECID0EPCCK"><title>Expanded diagnosis.</title><p><italic><tp:taxon-name><tp:taxon-name-part taxon-name-part-type="genus" reg="Cyrtodactylus">Cyrtodactylus</tp:taxon-name-part> <tp:taxon-name-part taxon-name-part-type="species" reg="macrotuberculatus">macrotuberculatus</tp:taxon-name-part></tp:taxon-name></italic> can be separated from all other species of <italic><tp:taxon-name><tp:taxon-name-part taxon-name-part-type="genus" reg="Cyrtodactylus">C.</tp:taxon-name-part> <tp:taxon-name-part taxon-name-part-type="species" reg="pulchellus">pulchellus</tp:taxon-name-part></tp:taxon-name></italic> complex by having the following combination of characters (Table <xref ref-type="table" rid="T6">6</xref>): (1) maximum <abbrev xmlns:xlink="http://www.w3.org/1999/xlink" xlink:title="snout-vent length, taken from the tip of snout to the vent" id="ABBRID0EPDCK" xlink:type="simple">SVL</abbrev> 117.9 mm (mean 105.0 ± SD 9.8, <italic>N</italic> = 39); (2) 9–13 supralabial and 7–11 infralabial scales; (3) prominent tuberculation on body; (4) tubercles on ventral surface of forelimbs, gular region, in ventrolateral body folds, and anterior one-third of tail; (5) 34–49 paravertebral tubercles; (6) 19–27 longitudinal tubercle rows; (7) 17–28 ventral scales; (8) 19–23 subdigital lamellae on the fourth toe; (9) 28–42 femoroprecloacal pores in males; (10) deep precloacal groove in males; (11) three or four dark dorsal body bands; (12) body band wider than interspace; (13) 7–10 (<italic>N</italic> = 12) ringed dark caudal bands on original tail; (14) white caudal bands infused with dark pigmentation in adults; (15) posterior portion of tail in hatchlings and juveniles bands not white.</p><table-wrap id="T6" position="float" orientation="portrait"><label>Table 6.</label><caption><p>Morphological measurement (mm), meristic and non-meristic data from males and females of <italic><tp:taxon-name><tp:taxon-name-part taxon-name-part-type="genus" reg="Cyrtodactylus">Cyrtodactylus</tp:taxon-name-part> <tp:taxon-name-part taxon-name-part-type="species" reg="macrotuberculatus">macrotuberculatus</tp:taxon-name-part></tp:taxon-name></italic>. Morphological character abbreviations are defined in the Materials and methods.</p></caption><table id="TID0EFZBK" rules="all"><tbody><tr><th rowspan="2" colspan="1">Characters</th><th rowspan="1" colspan="2">Adult males (<italic>N</italic> = 24)</th><th rowspan="1" colspan="2">Adult females (<italic>N</italic> = 15)</th><th rowspan="1" colspan="2">All (<italic>N</italic> = 39)</th></tr><tr><th rowspan="1" colspan="1">Mean ± SD</th><th rowspan="1" colspan="1">(Min–Max)</th><th rowspan="1" colspan="1">Mean ± SD</th><th rowspan="1" colspan="1">(Min–Max)</th><th rowspan="1" colspan="1">Mean ± SD</th><th rowspan="1" colspan="1">(Min–Max)</th></tr><tr><td rowspan="1" colspan="1">
                      <abbrev xmlns:xlink="http://www.w3.org/1999/xlink" xlink:title="snout-vent length, taken from the tip of snout to the vent" id="ABBRID0E4FCK" xlink:type="simple">SVL</abbrev>
                    </td><td rowspan="1" colspan="1">105.7 ± 9.0</td><td rowspan="1" colspan="1">(88.9–117.9)</td><td rowspan="1" colspan="1">103.9 ± 11.3</td><td rowspan="1" colspan="1">(84.1–117.6)</td><td rowspan="1" colspan="1">105.0 ± 9.8</td><td rowspan="1" colspan="1">(84.1–117.9)</td></tr><tr><td rowspan="1" colspan="1">
                      <abbrev xmlns:xlink="http://www.w3.org/1999/xlink" xlink:title="tail width, taken at the base of the tail immediately posterior to the postcloacal swelling" id="ABBRID0EYGCK" xlink:type="simple">TW</abbrev>
                    </td><td rowspan="1" colspan="1">9.5 ± 1.0</td><td rowspan="1" colspan="1">(7.9–11.6)</td><td rowspan="1" colspan="1">8.2 ± 1.5</td><td rowspan="1" colspan="1">(5.9–10.5)</td><td rowspan="1" colspan="1">9.0 ± 1.4</td><td rowspan="1" colspan="1">(5.9–11.6)</td></tr><tr><td rowspan="1" colspan="1">
                      <abbrev xmlns:xlink="http://www.w3.org/1999/xlink" xlink:title="forearm length, taken from the posterior margin of the elbow while flexed 90° to the inflection of the flexed wrist" id="ABBRID0ETHCK" xlink:type="simple">FL</abbrev>
                    </td><td rowspan="1" colspan="1">17.2 ± 1.6</td><td rowspan="1" colspan="1">(14.2–19.0)</td><td rowspan="1" colspan="1">16.8 ± 1.8</td><td rowspan="1" colspan="1">(13.3–19.3)</td><td rowspan="1" colspan="1">17.1 ± 1.7</td><td rowspan="1" colspan="1">(13.3–19.3)</td></tr><tr><td rowspan="1" colspan="1">
                      <abbrev xmlns:xlink="http://www.w3.org/1999/xlink" xlink:title="tibia length, taken from the posterior surface of the knee while flexed 90° to the base of the heel" id="ABBRID0EOICK" xlink:type="simple">TBL</abbrev>
                    </td><td rowspan="1" colspan="1">20.4 ± 1.9</td><td rowspan="1" colspan="1">(17.3–23.5)</td><td rowspan="1" colspan="1">20.0 ± 2.1</td><td rowspan="1" colspan="1">(16.3–19.3)</td><td rowspan="1" colspan="1">20.2 ± 2.0</td><td rowspan="1" colspan="1">(16.3–23.5)</td></tr><tr><td rowspan="1" colspan="1">
                      <abbrev xmlns:xlink="http://www.w3.org/1999/xlink" xlink:title="axilla to groin length, taken from the posterior margin of the forelimb at its insertion point on the body to the anterior margin of the hind limb at its insertion point on the body" id="ABBRID0EJJCK" xlink:type="simple">AG</abbrev>
                    </td><td rowspan="1" colspan="1">50.7 ± 4.9</td><td rowspan="1" colspan="1">(41.3–58.6)</td><td rowspan="1" colspan="1">51.4 ± 5.4</td><td rowspan="1" colspan="1">(42.0–60.2)</td><td rowspan="1" colspan="1">51.0 ± 5.0</td><td rowspan="1" colspan="1">(41.3–60.2)</td></tr><tr><td rowspan="1" colspan="1">
                      <abbrev xmlns:xlink="http://www.w3.org/1999/xlink" xlink:title="head length, the distance from the posterior margin of the retroarticular process of the lower jaw to the tip of the snout" id="ABBRID0EEKCK" xlink:type="simple">HL</abbrev>
                    </td><td rowspan="1" colspan="1">29.4 ± 2.3</td><td rowspan="1" colspan="1">(24.6–33.3)</td><td rowspan="1" colspan="1">28.5 ± 3.3</td><td rowspan="1" colspan="1">(22.8–32.3)</td><td rowspan="1" colspan="1">29.0 ± 2.7</td><td rowspan="1" colspan="1">(22.8–33.3)</td></tr><tr><td rowspan="1" colspan="1">
                      <abbrev xmlns:xlink="http://www.w3.org/1999/xlink" xlink:title="head width, measured at the angle of the jaws" id="ABBRID0E6KCK" xlink:type="simple">HW</abbrev>
                    </td><td rowspan="1" colspan="1">20.0 ± 2.0</td><td rowspan="1" colspan="1">(16.3–22.9)</td><td rowspan="1" colspan="1">18.9 ± 2.0</td><td rowspan="1" colspan="1">(15.6–21.4)</td><td rowspan="1" colspan="1">19.6 ± 2.0</td><td rowspan="1" colspan="1">(15.6–22.9)</td></tr><tr><td rowspan="1" colspan="1">
                      <abbrev xmlns:xlink="http://www.w3.org/1999/xlink" xlink:title="head depth, the maximum height of head from the occiput to the throat" id="ABBRID0E1LCK" xlink:type="simple">HD</abbrev>
                    </td><td rowspan="1" colspan="1">12.1 ± 1.4</td><td rowspan="1" colspan="1">(9.7–14.2)</td><td rowspan="1" colspan="1">11.3 ± 1.4</td><td rowspan="1" colspan="1">(9.0–13.5)</td><td rowspan="1" colspan="1">11.8 ± 1.4</td><td rowspan="1" colspan="1">(9.0–14.2)</td></tr><tr><td rowspan="1" colspan="1">
                      <abbrev xmlns:xlink="http://www.w3.org/1999/xlink" xlink:title="eye diameter, the greatest horizontal diameter of the eye-ball" id="ABBRID0EVMCK" xlink:type="simple">ED</abbrev>
                    </td><td rowspan="1" colspan="1">6.8 ± 0.6</td><td rowspan="1" colspan="1">(5.6–7.9)</td><td rowspan="1" colspan="1">6.7 ± 0.8</td><td rowspan="1" colspan="1">(5.2–7.5)</td><td rowspan="1" colspan="1">6.8 ± 0.7</td><td rowspan="1" colspan="1">(5.2–7.9)</td></tr><tr><td rowspan="1" colspan="1">
                      <abbrev xmlns:xlink="http://www.w3.org/1999/xlink" xlink:title="eye to ear distance, measured from the anterior edge of the ear opening to the posterior edge of the eye-ball" id="ABBRID0EQNCK" xlink:type="simple">EE</abbrev>
                    </td><td rowspan="1" colspan="1">8.6 ± 1.0</td><td rowspan="1" colspan="1">(6.5–9.8)</td><td rowspan="1" colspan="1">8.5 ± 0.9</td><td rowspan="1" colspan="1">(7.0–9.6)</td><td rowspan="1" colspan="1">8.6 ± 0.7</td><td rowspan="1" colspan="1">(5.2–7.9)</td></tr><tr><td rowspan="1" colspan="1">
                      <abbrev xmlns:xlink="http://www.w3.org/1999/xlink" xlink:title="eye to snout distance, measured from anterior most margin of the eye-ball to the tip of snout" id="ABBRID0ELOCK" xlink:type="simple">ES</abbrev>
                    </td><td rowspan="1" colspan="1">11.7 ± 1.0</td><td rowspan="1" colspan="1">(10.0–13.6)</td><td rowspan="1" colspan="1">11.5 ± 1.3</td><td rowspan="1" colspan="1">(9.2–13.1)</td><td rowspan="1" colspan="1">11.6 ± 1.1</td><td rowspan="1" colspan="1">(9.2–13.6)</td></tr><tr><td rowspan="1" colspan="1">
                      <abbrev xmlns:xlink="http://www.w3.org/1999/xlink" xlink:title="eye to nostril distance, measured from the anterior margin of the eye-ball to the posterior margin of the external nares" id="ABBRID0EGPCK" xlink:type="simple">EN</abbrev>
                    </td><td rowspan="1" colspan="1">8.7 ± 0.7</td><td rowspan="1" colspan="1">(7.3–9.8)</td><td rowspan="1" colspan="1">8.6 ± 1.0</td><td rowspan="1" colspan="1">(6.8–9.8)</td><td rowspan="1" colspan="1">8.6 ± 0.8</td><td rowspan="1" colspan="1">(6.8–9.8)</td></tr><tr><td rowspan="1" colspan="1">
                      <abbrev xmlns:xlink="http://www.w3.org/1999/xlink" xlink:title="inter orbital distance, measured between the anterior edges of the orbit" id="ABBRID0EBQCK" xlink:type="simple">IO</abbrev>
                    </td><td rowspan="1" colspan="1">5.0 ± 0.6</td><td rowspan="1" colspan="1">(4.0–6.3)</td><td rowspan="1" colspan="1">4.8 ± 0.8</td><td rowspan="1" colspan="1">(3.4–5.7)</td><td rowspan="1" colspan="1">4.8 ± 0.7</td><td rowspan="1" colspan="1">(3.4–6.3)</td></tr><tr><td rowspan="1" colspan="1">
                      <abbrev xmlns:xlink="http://www.w3.org/1999/xlink" xlink:title="ear length, the greatest vertical distance of the ear opening" id="ABBRID0E3QCK" xlink:type="simple">EL</abbrev>
                    </td><td rowspan="1" colspan="1">2.3 ± 0.3</td><td rowspan="1" colspan="1">(1.4–2.8)</td><td rowspan="1" colspan="1">2.3 ± 0.4</td><td rowspan="1" colspan="1">(1.5–3.0)</td><td rowspan="1" colspan="1">2.3 ± 0.4</td><td rowspan="1" colspan="1">(1.4–3.0)</td></tr><tr><td rowspan="1" colspan="1">IN</td><td rowspan="1" colspan="1">2.2 ± 0.5</td><td rowspan="1" colspan="1">(1.7–2.7)</td><td rowspan="1" colspan="1">2.1 ± 0.5</td><td rowspan="1" colspan="1">(1.3–2.9)</td><td rowspan="1" colspan="1">2.2 ± 0.4</td><td rowspan="1" colspan="1">(1.3–2.9)</td></tr><tr><td rowspan="1" colspan="1"><abbrev xmlns:xlink="http://www.w3.org/1999/xlink" xlink:title="head length, the distance from the posterior margin of the retroarticular process of the lower jaw to the tip of the snout" id="ABBRID0ENSCK" xlink:type="simple">HL</abbrev>/<abbrev xmlns:xlink="http://www.w3.org/1999/xlink" xlink:title="snout-vent length, taken from the tip of snout to the vent" id="ABBRID0ERSCK" xlink:type="simple">SVL</abbrev></td><td rowspan="1" colspan="1">0.28 ± 0.01</td><td rowspan="1" colspan="1">(0.27–0.30)</td><td rowspan="1" colspan="1">0.27 ± 0.01</td><td rowspan="1" colspan="1">(0.26–0.29)</td><td rowspan="1" colspan="1">0.28 ± 0.01</td><td rowspan="1" colspan="1">(0.26–0.30)</td></tr><tr><td rowspan="1" colspan="1"><abbrev xmlns:xlink="http://www.w3.org/1999/xlink" xlink:title="head width, measured at the angle of the jaws" id="ABBRID0ELTCK" xlink:type="simple">HW</abbrev>/<abbrev xmlns:xlink="http://www.w3.org/1999/xlink" xlink:title="head length, the distance from the posterior margin of the retroarticular process of the lower jaw to the tip of the snout" id="ABBRID0EPTCK" xlink:type="simple">HL</abbrev></td><td rowspan="1" colspan="1">0.68 ± 0.03</td><td rowspan="1" colspan="1">(0.62–0.74)</td><td rowspan="1" colspan="1">0.67 ± 0.02</td><td rowspan="1" colspan="1">(0.62–0.70)</td><td rowspan="1" colspan="1">0.67 ± 0.03</td><td rowspan="1" colspan="1">(0.62–0.74)</td></tr><tr><td rowspan="1" colspan="1"><abbrev xmlns:xlink="http://www.w3.org/1999/xlink" xlink:title="head depth, the maximum height of head from the occiput to the throat" id="ABBRID0EJUCK" xlink:type="simple">HD</abbrev>/<abbrev xmlns:xlink="http://www.w3.org/1999/xlink" xlink:title="head length, the distance from the posterior margin of the retroarticular process of the lower jaw to the tip of the snout" id="ABBRID0ENUCK" xlink:type="simple">HL</abbrev></td><td rowspan="1" colspan="1">0.41 ± 0.02</td><td rowspan="1" colspan="1">(0.37–0.45)</td><td rowspan="1" colspan="1">0.40 ± 0.01</td><td rowspan="1" colspan="1">(0.38–0.42)</td><td rowspan="1" colspan="1">0.41 ± 0.02</td><td rowspan="1" colspan="1">(0.37–0.45)</td></tr><tr><td rowspan="1" colspan="1"><abbrev xmlns:xlink="http://www.w3.org/1999/xlink" xlink:title="eye to snout distance, measured from anterior most margin of the eye-ball to the tip of snout" id="ABBRID0EHVCK" xlink:type="simple">ES</abbrev>/<abbrev xmlns:xlink="http://www.w3.org/1999/xlink" xlink:title="head length, the distance from the posterior margin of the retroarticular process of the lower jaw to the tip of the snout" id="ABBRID0ELVCK" xlink:type="simple">HL</abbrev></td><td rowspan="1" colspan="1">0.40 ± 0.01</td><td rowspan="1" colspan="1">(0.37–0.41)</td><td rowspan="1" colspan="1">0.40 ± 0.00</td><td rowspan="1" colspan="1">(0.39–0.41)</td><td rowspan="1" colspan="1">0.40 ± 0.01</td><td rowspan="1" colspan="1">(0.37–0.41)</td></tr><tr><td rowspan="1" colspan="1"><abbrev xmlns:xlink="http://www.w3.org/1999/xlink" xlink:title="eye diameter, the greatest horizontal diameter of the eye-ball" id="ABBRID0EFWCK" xlink:type="simple">ED</abbrev>/<abbrev xmlns:xlink="http://www.w3.org/1999/xlink" xlink:title="head length, the distance from the posterior margin of the retroarticular process of the lower jaw to the tip of the snout" id="ABBRID0EJWCK" xlink:type="simple">HL</abbrev></td><td rowspan="1" colspan="1">0.23 ± 0.01</td><td rowspan="1" colspan="1">(0.21–0.27)</td><td rowspan="1" colspan="1">0.23 ± 0.01</td><td rowspan="1" colspan="1">(0.22–0.25)</td><td rowspan="1" colspan="1">0.23 ± 0.01</td><td rowspan="1" colspan="1">(0.21–0.27)</td></tr><tr><td rowspan="1" colspan="1"><abbrev xmlns:xlink="http://www.w3.org/1999/xlink" xlink:title="ear length, the greatest vertical distance of the ear opening" id="ABBRID0EDXCK" xlink:type="simple">EL</abbrev>/<abbrev xmlns:xlink="http://www.w3.org/1999/xlink" xlink:title="head length, the distance from the posterior margin of the retroarticular process of the lower jaw to the tip of the snout" id="ABBRID0EHXCK" xlink:type="simple">HL</abbrev></td><td rowspan="1" colspan="1">0.08 ± 0.01</td><td rowspan="1" colspan="1">(0.05–0.10)</td><td rowspan="1" colspan="1">0.08 ± 0.01</td><td rowspan="1" colspan="1">(0.05–0.10)</td><td rowspan="1" colspan="1">0.08 ± 0.01</td><td rowspan="1" colspan="1">(0.05–0.10)</td></tr><tr><td rowspan="1" colspan="1"><abbrev xmlns:xlink="http://www.w3.org/1999/xlink" xlink:title="axilla to groin length, taken from the posterior margin of the forelimb at its insertion point on the body to the anterior margin of the hind limb at its insertion point on the body" id="ABBRID0EBYCK" xlink:type="simple">AG</abbrev>/<abbrev xmlns:xlink="http://www.w3.org/1999/xlink" xlink:title="snout-vent length, taken from the tip of snout to the vent" id="ABBRID0EFYCK" xlink:type="simple">SVL</abbrev></td><td rowspan="1" colspan="1">0.48 ± 0.02</td><td rowspan="1" colspan="1">(0.43–0.51)</td><td rowspan="1" colspan="1">0.50 ± 0.01</td><td rowspan="1" colspan="1">(0.47–0.52)</td><td rowspan="1" colspan="1">0.49 ± 0.02</td><td rowspan="1" colspan="1">(0.43–0.52)</td></tr><tr><td rowspan="1" colspan="1"><abbrev xmlns:xlink="http://www.w3.org/1999/xlink" xlink:title="forearm length, taken from the posterior margin of the elbow while flexed 90° to the inflection of the flexed wrist" id="ABBRID0E6YCK" xlink:type="simple">FL</abbrev>/<abbrev xmlns:xlink="http://www.w3.org/1999/xlink" xlink:title="snout-vent length, taken from the tip of snout to the vent" id="ABBRID0EDZCK" xlink:type="simple">SVL</abbrev></td><td rowspan="1" colspan="1">0.16 ± 0.00</td><td rowspan="1" colspan="1">(0.15–0.17)</td><td rowspan="1" colspan="1">0.16 ± 0.00</td><td rowspan="1" colspan="1">(0.16–0.17)</td><td rowspan="1" colspan="1">0.16 ± 0.00</td><td rowspan="1" colspan="1">(0.15–0.17)</td></tr><tr><td rowspan="1" colspan="1"><abbrev xmlns:xlink="http://www.w3.org/1999/xlink" xlink:title="tibia length, taken from the posterior surface of the knee while flexed 90° to the base of the heel" id="ABBRID0E4ZCK" xlink:type="simple">TBL</abbrev>/<abbrev xmlns:xlink="http://www.w3.org/1999/xlink" xlink:title="snout-vent length, taken from the tip of snout to the vent" id="ABBRID0EB1CK" xlink:type="simple">SVL</abbrev></td><td rowspan="1" colspan="1">0.19 ± 0.01</td><td rowspan="1" colspan="1">(0.18–0.21)</td><td rowspan="1" colspan="1">0.19 ± 0.00</td><td rowspan="1" colspan="1">(0.18–0.20)</td><td rowspan="1" colspan="1">0.19 ± 0.01</td><td rowspan="1" colspan="1">(0.18–0.21)</td></tr><tr><td rowspan="1" colspan="1"><abbrev xmlns:xlink="http://www.w3.org/1999/xlink" xlink:title="tail length, taken from vent to the tip of the tail, original or regenerated" id="ABBRID0E21CK" xlink:type="simple">TL</abbrev>/<abbrev xmlns:xlink="http://www.w3.org/1999/xlink" xlink:title="snout-vent length, taken from the tip of snout to the vent" id="ABBRID0E61CK" xlink:type="simple">SVL</abbrev></td><td rowspan="1" colspan="1">1.29 ± 0.04</td><td rowspan="1" colspan="1">(1.23–1.35)</td><td rowspan="1" colspan="1">1.27 ± 0.04</td><td rowspan="1" colspan="1">(1.24–1.34)</td><td rowspan="1" colspan="1">1.28 ± 0.04</td><td rowspan="1" colspan="1">(1.23–1.35)</td></tr><tr><td rowspan="1" colspan="1">Supralabials</td><td rowspan="1" colspan="2">9–13</td><td rowspan="1" colspan="2">9–12</td><td rowspan="1" colspan="2">9–13</td></tr><tr><td rowspan="1" colspan="1">Infralabials</td><td rowspan="1" colspan="2">7–11</td><td rowspan="1" colspan="2">7–11</td><td rowspan="1" colspan="2">7–11</td></tr><tr><td rowspan="1" colspan="1">Tuberculation</td><td rowspan="1" colspan="2">Prominent</td><td rowspan="1" colspan="2">Prominent</td><td rowspan="1" colspan="2">Prominent</td></tr><tr><td rowspan="1" colspan="1">Tubercles on ventral surface of forelimbs</td><td rowspan="1" colspan="2">Yes</td><td rowspan="1" colspan="2">Yes</td><td rowspan="1" colspan="2">Yes</td></tr><tr><td rowspan="1" colspan="1">Tubercles in gular region</td><td rowspan="1" colspan="2">Yes</td><td rowspan="1" colspan="2">Yes</td><td rowspan="1" colspan="2">Yes</td></tr><tr><td rowspan="1" colspan="1">Ventrolateral fold tuberculate</td><td rowspan="1" colspan="2">Yes</td><td rowspan="1" colspan="2">Yes</td><td rowspan="1" colspan="2">Yes</td></tr><tr><td rowspan="1" colspan="1">Paravertebral tubercles</td><td rowspan="1" colspan="2">37–49</td><td rowspan="1" colspan="2">34–47</td><td rowspan="1" colspan="2">34–49</td></tr><tr><td rowspan="1" colspan="1">Longitudinal rows of tubercles</td><td rowspan="1" colspan="2">19–27</td><td rowspan="1" colspan="2">19–26</td><td rowspan="1" colspan="2">19–27</td></tr><tr><td rowspan="1" colspan="1">Ventral scales</td><td rowspan="1" colspan="2">17–28</td><td rowspan="1" colspan="2">19–26</td><td rowspan="1" colspan="2">17–28</td></tr><tr><td rowspan="1" colspan="1">4<sup>th</sup> toe lamellae</td><td rowspan="1" colspan="2">19–23</td><td rowspan="1" colspan="2">19–23</td><td rowspan="1" colspan="2">19–23</td></tr><tr><td rowspan="1" colspan="1">Femoroprecloacal pores</td><td rowspan="1" colspan="2">28–42</td><td rowspan="1" colspan="2">No</td><td rowspan="1" colspan="2">28–42</td></tr><tr><td rowspan="1" colspan="1">Precloacal depression</td><td rowspan="1" colspan="2">Yes</td><td rowspan="1" colspan="2">No</td><td rowspan="1" colspan="2">Only in males</td></tr><tr><td rowspan="1" colspan="1">No. of body bands</td><td rowspan="1" colspan="2">3 or 4</td><td rowspan="1" colspan="2">3 or 4</td><td rowspan="1" colspan="2">3 or 4</td></tr><tr><td rowspan="1" colspan="1">Body band/interspace ratio</td><td rowspan="1" colspan="2">0.95–1.75</td><td rowspan="1" colspan="2">1.03–1.62</td><td rowspan="1" colspan="2">0.95–1.74</td></tr><tr><td rowspan="1" colspan="1">Dark caudal bands on original tail</td><td rowspan="1" colspan="2">7–9</td><td rowspan="1" colspan="2">7–10</td><td rowspan="1" colspan="2">7–10</td></tr></tbody></table></table-wrap></tp:treatment-sec><tp:treatment-sec sec-type="description" id="SECID0E1BDK"><title>Description of adult males.</title><p><abbrev xmlns:xlink="http://www.w3.org/1999/xlink" xlink:title="snout-vent length, taken from the tip of snout to the vent" id="ABBRID0EACDK" xlink:type="simple">SVL</abbrev> of adult males range from 88.9–117.9 mm (mean 105.7, <italic>N</italic> = 24); head moderate in length (<abbrev xmlns:xlink="http://www.w3.org/1999/xlink" xlink:title="head length, the distance from the posterior margin of the retroarticular process of the lower jaw to the tip of the snout" id="ABBRID0EGCDK" xlink:type="simple">HL</abbrev>/<abbrev xmlns:xlink="http://www.w3.org/1999/xlink" xlink:title="snout-vent length, taken from the tip of snout to the vent" id="ABBRID0EKCDK" xlink:type="simple">SVL</abbrev> 0.27–0.30), width (<abbrev xmlns:xlink="http://www.w3.org/1999/xlink" xlink:title="head width, measured at the angle of the jaws" id="ABBRID0EOCDK" xlink:type="simple">HW</abbrev>/<abbrev xmlns:xlink="http://www.w3.org/1999/xlink" xlink:title="head length, the distance from the posterior margin of the retroarticular process of the lower jaw to the tip of the snout" id="ABBRID0ESCDK" xlink:type="simple">HL</abbrev> 0.62–0.74), somewhat flattened (<abbrev xmlns:xlink="http://www.w3.org/1999/xlink" xlink:title="head depth, the maximum height of head from the occiput to the throat" id="ABBRID0EWCDK" xlink:type="simple">HD</abbrev>/<abbrev xmlns:xlink="http://www.w3.org/1999/xlink" xlink:title="head length, the distance from the posterior margin of the retroarticular process of the lower jaw to the tip of the snout" id="ABBRID0E1CDK" xlink:type="simple">HL</abbrev> 0.37–0.45), distinct from neck, triangular in dorsal profile; lores concave; frontal and prefrontal regions deeply concave; canthus rostralis sharply rounded; snout elongate (<abbrev xmlns:xlink="http://www.w3.org/1999/xlink" xlink:title="eye to snout distance, measured from anterior most margin of the eye-ball to the tip of snout" id="ABBRID0E5CDK" xlink:type="simple">ES</abbrev>/<abbrev xmlns:xlink="http://www.w3.org/1999/xlink" xlink:title="head length, the distance from the posterior margin of the retroarticular process of the lower jaw to the tip of the snout" id="ABBRID0ECDDK" xlink:type="simple">HL</abbrev> 0.37–0.41), rounded in dorsal profile, laterally constricted; eye large (<abbrev xmlns:xlink="http://www.w3.org/1999/xlink" xlink:title="eye diameter, the greatest horizontal diameter of the eye-ball" id="ABBRID0EGDDK" xlink:type="simple">ED</abbrev>/<abbrev xmlns:xlink="http://www.w3.org/1999/xlink" xlink:title="head length, the distance from the posterior margin of the retroarticular process of the lower jaw to the tip of the snout" id="ABBRID0EKDDK" xlink:type="simple">HL</abbrev> 0.21–0.27); ear opening elliptical, moderate in size (<abbrev xmlns:xlink="http://www.w3.org/1999/xlink" xlink:title="ear length, the greatest vertical distance of the ear opening" id="ABBRID0EODDK" xlink:type="simple">EL</abbrev>/<abbrev xmlns:xlink="http://www.w3.org/1999/xlink" xlink:title="head length, the distance from the posterior margin of the retroarticular process of the lower jaw to the tip of the snout" id="ABBRID0ESDDK" xlink:type="simple">HL</abbrev> 0.05–0.10) obliquely oriented; eye to ear distance greater than diameter of eye; rostral rectangular, divided dorsally by an inverted Y or I-shaped furrow, bordered posteriorly by large left and right supranasals and small internasal, bordered laterally by external nares and first supralabials; external nares bordered anteriorly by rostral, dorsally by one large anterior supranasal, posteriorly by two postnasals, ventrally by first supralabial; 9–13 rectangular supralabials extending to just beyond upturn of labial margin, tapering abruptly below midpoint of eye; 7–11 infralabials not tapering in size posteriorly; scales of rostrum and lores slightly raised, larger than granular scales on top of head and occiput, those on posterior portion of canthus rostralis slightly larger; scales on top of head and occiput intermixed with enlarged tubercles; large, boney frontal ridges bordering orbit confluent with boney, transverse, parietal ridge; dorsal superciliaries elongate, smooth, largest anteriorly; mental triangular, bordered laterally by first infralabials and posteriorly by left and right trapezoidal postmentals that contact medially for 40–50% of their length posterior to mental; single row of slightly enlarged, elongate sublabials extending posteriorly to 5<sup>th</sup>–7<sup>th</sup> infralabial; small, granular, gular scales intermixed with numerous large, conical tubercles grading posteriorly into larger, conical tubercles on throat which abruptly transition into large, flat, smooth, imbricate, pectoral and ventral scales.</p><p>Body relatively short (<abbrev xmlns:xlink="http://www.w3.org/1999/xlink" xlink:title="axilla to groin length, taken from the posterior margin of the forelimb at its insertion point on the body to the anterior margin of the hind limb at its insertion point on the body" id="ABBRID0E3DDK" xlink:type="simple">AG</abbrev>/<abbrev xmlns:xlink="http://www.w3.org/1999/xlink" xlink:title="snout-vent length, taken from the tip of snout to the vent" id="ABBRID0EAEDK" xlink:type="simple">SVL</abbrev> 0.43–0.51) with well-defined, tuberculate, ventrolateral folds; dorsal scales small, granular, interspersed with large, trihedral, regularly arranged, keeled tubercles separated by no more than three granules at their base; tubercles extend from top of head onto approximately one-half of tail but not onto regenerated tail; tubercles on occiput and nape relatively small, those on body largest; approximately 19–27 longitudinal rows of dorsal tubercles at the mid body; approximately 37–49 paravertebral tubercles; 17–28 flat, imbricate, ventral scales and much larger than dorsal scales; precloacal scales large, smooth; deep precloacal groove (= depression).</p><p>Forelimbs moderate in stature, relatively short (<abbrev xmlns:xlink="http://www.w3.org/1999/xlink" xlink:title="forearm length, taken from the posterior margin of the elbow while flexed 90° to the inflection of the flexed wrist" id="ABBRID0EGEDK" xlink:type="simple">FL</abbrev>/<abbrev xmlns:xlink="http://www.w3.org/1999/xlink" xlink:title="snout-vent length, taken from the tip of snout to the vent" id="ABBRID0EKEDK" xlink:type="simple">SVL</abbrev> 0.15–0.17); virtually no granular scales on dorsal surface of forelimbs, only large, trihedral, keeled tubercles; palmar scales slightly rounded; digits well-developed, inflected at basal, interphalangeal joints; subdigital lamellae nearly square proximal to joint inflection, only slightly expanded distal to inflection; digits more narrow distal to joints; claws well-developed, sheathed by dorsal and ventral scale; hind limbs more robust than forelimbs, moderate in length (<abbrev xmlns:xlink="http://www.w3.org/1999/xlink" xlink:title="tibia length, taken from the posterior surface of the knee while flexed 90° to the base of the heel" id="ABBRID0EOEDK" xlink:type="simple">TBL</abbrev>/<abbrev xmlns:xlink="http://www.w3.org/1999/xlink" xlink:title="snout-vent length, taken from the tip of snout to the vent" id="ABBRID0ESEDK" xlink:type="simple">SVL</abbrev> 0.18–0.21), virtually no granular scales on dorsal surfaces of hind limbs, only large, trihedral, keeled tubercles; ventral scales of thigh flat, smooth, imbricate; ventral, tibial scales flat, imbricate, slightly keeled; two rows of enlarged, flat, imbricate, femoroprecloacal scales extend from knee to knee through precloacal region where they are continuous with enlarged, pore-bearing precloacal scales; 28–42 contiguous, pore-bearing femoroprecloacal scales forming an inverted T bearing a deep, precloacal groove; eight to eleven pores bordering groove; postfemoral scales immediately posterior to the pore-bearing scale row conical, forming an abrupt union on posteroventral margin of thigh; plantar scales low, slightly rounded; digits well-developed, inflected at basal, interphalangeal joints; subdigital lamellae proximal to joint inflection nearly square, only slightly expanded distal to inflection; digits more narrow distal to joints; claws well-developed, sheathed by a dorsal and ventral scale; 19–23 subdigital lamellae on the 4<sup>th</sup> toe.</p><p>Original tail (<abbrev xmlns:xlink="http://www.w3.org/1999/xlink" xlink:title="tail length, taken from vent to the tip of the tail, original or regenerated" id="ABBRID0E1EDK" xlink:type="simple">TL</abbrev>/<abbrev xmlns:xlink="http://www.w3.org/1999/xlink" xlink:title="snout-vent length, taken from the tip of snout to the vent" id="ABBRID0E5EDK" xlink:type="simple">SVL</abbrev>) moderate in proportions, 123–135% of <abbrev xmlns:xlink="http://www.w3.org/1999/xlink" xlink:title="snout-vent length, taken from the tip of snout to the vent" id="ABBRID0ECFDK" xlink:type="simple">SVL</abbrev> (mean 128, <italic>N</italic> = 12), 7.9–11.6 mm in width at base, tapering to a point; dorsal scales at base of tail square, smooth, flat, subimbricate, lacking tubercle on regenerated tail; median row of transversely enlarged, subcaudal scales; shallow caudal furrow; two to five small, postcloacal tubercles at base of tail on hemipenial swellings; all postcloacal scales flat, large, imbricate.</p><fig id="F4" position="float" orientation="portrait"><object-id xmlns:xlink="http://www.w3.org/1999/xlink" content-type="doi" xlink:type="simple">10.3897/zookeys.1040.65750.figure4</object-id><object-id xmlns:xlink="http://www.w3.org/1999/xlink" content-type="arpha" xlink:type="simple">C2DFA215-FC7D-573B-B95A-A6FE7F6093E9</object-id><label>Figure 4.</label><caption><p>Male holotype of <italic><tp:taxon-name><tp:taxon-name-part taxon-name-part-type="genus" reg="Cyrtodactylus">Cyrtodactylus</tp:taxon-name-part> <tp:taxon-name-part taxon-name-part-type="species" reg="macrotuberculatus">macrotuberculatus</tp:taxon-name-part></tp:taxon-name></italic> from Pulau Langkawi, Kedah, Peninsular Malaysia (<abbrev xmlns:xlink="http://www.w3.org/1999/xlink" xlink:title="Zoological Reference Collection" id="ABBRID0E2FDK" xlink:type="simple">ZRC</abbrev> 2.6754) in preservative <bold>A</bold> dorsal view <bold>B</bold> ventral view <bold>C</bold> tuberculate gular region and throat, and <bold>D</bold> enlarge femoroprecloacal scale row and pores.</p></caption><graphic xmlns:xlink="http://www.w3.org/1999/xlink" xlink:href="zookeys-1040-091-g004.jpg" position="float" orientation="portrait" xlink:type="simple" id="oo_548920.jpg"><uri content-type="original_file" xlink:type="simple">https://binary.pensoft.net/fig/548920</uri></graphic></fig></tp:treatment-sec><tp:treatment-sec sec-type="Coloration of adult male ZMKU R 00871 in life" id="SECID0EMGDK"><title>Coloration of adult male <abbrev xmlns:xlink="http://www.w3.org/1999/xlink" content-type="institution" xlink:title="Zoological Museum, Kasetsart University, Thailand" id="ABBRID0ERGDK" xlink:type="simple">ZMKU</abbrev> R 00871 in life</title><p><bold>(Fig. <xref ref-type="fig" rid="F5">5</xref>)</bold>. Ground color of head, body, limbs, and dorsum light-brown to yellowish brown; wide, dark-brown nuchal band edged anteriorly and posteriorly by thin, creamy-white lines bearing tubercles extends from posterior margin of one eye to posterior margin of other eye; four similar body bands between nuchal loop and hind limb insertions edged anteriorly and posteriorly by thin, creamy-white lines bearing tubercles, first band terminates at shoulders, second and third bands terminate just dorsal to ventrolateral folds, the fourth band terminates at femurs; dark body bands slightly larger than light-colored interspaces; one additional dark-brown band posterior to hind limbs; original portion of tail bearing eight ringed, dark-colored bands separated by seven, narrower, off-white bands infused with dark pigmentation; ventral surfaces of head smudged with brown; abdomen and limbs beige, slightly darker, lateral regions.</p><fig id="F5" position="float" orientation="portrait"><object-id xmlns:xlink="http://www.w3.org/1999/xlink" content-type="doi" xlink:type="simple">10.3897/zookeys.1040.65750.figure5</object-id><object-id xmlns:xlink="http://www.w3.org/1999/xlink" content-type="arpha" xlink:type="simple">46662B51-F31D-5EF8-B27B-2C13547AB5F9</object-id><label>Figure 5.</label><caption><p>Adult male <italic><tp:taxon-name><tp:taxon-name-part taxon-name-part-type="genus" reg="Cyrtodactylus">Cyrtodactylus</tp:taxon-name-part> <tp:taxon-name-part taxon-name-part-type="species" reg="macrotuberculatus">macrotuberculatus</tp:taxon-name-part></tp:taxon-name></italic> from Adang Island, Satun Province, Thailand (<abbrev xmlns:xlink="http://www.w3.org/1999/xlink" content-type="institution" xlink:title="Zoological Museum, Kasetsart University, Thailand" id="ABBRID0ESHDK" xlink:type="simple">ZMKU</abbrev> R 00871) in life.</p></caption><graphic xmlns:xlink="http://www.w3.org/1999/xlink" xlink:href="zookeys-1040-091-g005.jpg" position="float" orientation="portrait" xlink:type="simple" id="oo_548921.jpg"><uri content-type="original_file" xlink:type="simple">https://binary.pensoft.net/fig/548921</uri></graphic></fig></tp:treatment-sec><tp:treatment-sec sec-type="Coloration in preservative" id="SECID0E3HDK"><title>Coloration in preservative</title><p><bold>(Fig. <xref ref-type="fig" rid="F6">6</xref>).</bold> Color pattern of head, body, limbs, and tail similar to that in life with some fading. Ground color of head, body, limbs, and dorsum tan; dark body and dark caudal bands lighter than in life.</p><fig id="F6" position="float" orientation="portrait"><object-id xmlns:xlink="http://www.w3.org/1999/xlink" content-type="doi" xlink:type="simple">10.3897/zookeys.1040.65750.figure6</object-id><object-id xmlns:xlink="http://www.w3.org/1999/xlink" content-type="arpha" xlink:type="simple">8CC7CAB5-A60D-58E1-A919-376B03A777C6</object-id><label>Figure 6.</label><caption><p>Adult male <italic><tp:taxon-name><tp:taxon-name-part taxon-name-part-type="genus" reg="Cyrtodactylus">Cyrtodactylus</tp:taxon-name-part> <tp:taxon-name-part taxon-name-part-type="species" reg="macrotuberculatus">macrotuberculatus</tp:taxon-name-part></tp:taxon-name></italic> from Adang Island, Satun Province, Thailand (<abbrev xmlns:xlink="http://www.w3.org/1999/xlink" content-type="institution" xlink:title="Zoological Museum, Kasetsart University, Thailand" id="ABBRID0E3IDK" xlink:type="simple">ZMKU</abbrev> R 00871) in preservative <bold>A</bold> dorsal and <bold>B</bold> ventral views.</p></caption><graphic xmlns:xlink="http://www.w3.org/1999/xlink" xlink:href="zookeys-1040-091-g006.jpg" position="float" orientation="portrait" xlink:type="simple" id="oo_548922.jpg"><uri content-type="original_file" xlink:type="simple">https://binary.pensoft.net/fig/548922</uri></graphic></fig></tp:treatment-sec><tp:treatment-sec sec-type="variation" id="SECID0EKJDK"><title>Variation.</title><p><italic><tp:taxon-name><tp:taxon-name-part taxon-name-part-type="genus" reg="Cyrtodactylus">Cyrtodactylus</tp:taxon-name-part> <tp:taxon-name-part taxon-name-part-type="species" reg="macrotuberculatus">macrotuberculatus</tp:taxon-name-part></tp:taxon-name></italic> usually varies in coloration and banding pattern (Figs <xref ref-type="fig" rid="F7">7</xref>–<xref ref-type="fig" rid="F8">8</xref>). In females, a precloacal groove and pores are absent (Fig. <xref ref-type="fig" rid="F9">9</xref>). PSUZC-RT 2010.58 and <abbrev xmlns:xlink="http://www.w3.org/1999/xlink" content-type="institution" xlink:title="Thailand Natural History Museum" id="ABBRID0EHKDK" xlink:type="simple">THNHM</abbrev> 15378 have a shallow precloacal groove. Three dark body bands occur in <named-content xmlns:xlink="http://www.w3.org/1999/xlink" content-type="dwc:institutional_code" xlink:type="simple">PSU</named-content> 2010.58, <abbrev xmlns:xlink="http://www.w3.org/1999/xlink" content-type="institution" xlink:title="Thailand Natural History Museum" id="ABBRID0EUKDK" xlink:type="simple">THNHM</abbrev> 15378, <abbrev xmlns:xlink="http://www.w3.org/1999/xlink" content-type="institution" xlink:title="Zoological Museum, Kasetsart University, Thailand" id="ABBRID0EZKDK" xlink:type="simple">ZMKU</abbrev> R 00889–00894 and <abbrev xmlns:xlink="http://www.w3.org/1999/xlink" content-type="institution" xlink:title="Zoological Museum, Kasetsart University, Thailand" id="ABBRID0E5KDK" xlink:type="simple">ZMKU</abbrev> R 00897. In <abbrev xmlns:xlink="http://www.w3.org/1999/xlink" content-type="institution" xlink:title="Zoological Museum, Kasetsart University, Thailand" id="ABBRID0EDLDK" xlink:type="simple">ZMKU</abbrev> R 00887, the second dorsal band bifurcates just dorsal to the ventrolateral fold. <abbrev xmlns:xlink="http://www.w3.org/1999/xlink" content-type="institution" xlink:title="Zoological Museum, Kasetsart University, Thailand" id="ABBRID0EILDK" xlink:type="simple">ZMKU</abbrev> R 00895 has four bands and the third band is incomplete. The third body band in <abbrev xmlns:xlink="http://www.w3.org/1999/xlink" content-type="institution" xlink:title="Zoological Museum, Kasetsart University, Thailand" id="ABBRID0ENLDK" xlink:type="simple">ZMKU</abbrev> R 00896 is broken on the left of the midline and contacts the fourth body band bilaterally. Nuchal loop and body bands of <abbrev xmlns:xlink="http://www.w3.org/1999/xlink" content-type="institution" xlink:title="Zoological Museum, Kasetsart University, Thailand" id="ABBRID0ESLDK" xlink:type="simple">ZMKU</abbrev> R 00883, <abbrev xmlns:xlink="http://www.w3.org/1999/xlink" content-type="institution" xlink:title="Zoological Museum, Kasetsart University, Thailand" id="ABBRID0EXLDK" xlink:type="simple">ZMKU</abbrev> R 00895, and <abbrev xmlns:xlink="http://www.w3.org/1999/xlink" content-type="institution" xlink:title="Zoological Museum, Kasetsart University, Thailand" id="ABBRID0E3LDK" xlink:type="simple">ZMKU</abbrev> R 00898 edged anteriorly and posteriorly by thin, light-yellow lines and tubercles; and dorsal superciliaries are light-yellow (Fig. <xref ref-type="fig" rid="F8">8</xref>). Variation in morphometric and meristic data are shown in Table <xref ref-type="table" rid="T6">6</xref>.</p><fig id="F7" position="float" orientation="portrait"><object-id xmlns:xlink="http://www.w3.org/1999/xlink" content-type="doi" xlink:type="simple">10.3897/zookeys.1040.65750.figure7</object-id><object-id xmlns:xlink="http://www.w3.org/1999/xlink" content-type="arpha" xlink:type="simple">A1853A3E-0891-5BB6-8A1D-4F5CD5A16B88</object-id><label>Figure 7.</label><caption><p>Variation in dorsal body band pattern of <italic><tp:taxon-name><tp:taxon-name-part taxon-name-part-type="genus" reg="Cyrtodactylus">Cyrtodactylus</tp:taxon-name-part> <tp:taxon-name-part taxon-name-part-type="species" reg="macrotuberculatus">macrotuberculatus</tp:taxon-name-part></tp:taxon-name></italic> from Thailand. From left to right, upper: <abbrev xmlns:xlink="http://www.w3.org/1999/xlink" content-type="institution" xlink:title="Zoological Museum, Kasetsart University, Thailand" id="ABBRID0E3MDK" xlink:type="simple">ZMKU</abbrev> R 00878, <abbrev xmlns:xlink="http://www.w3.org/1999/xlink" content-type="institution" xlink:title="Zoological Museum, Kasetsart University, Thailand" id="ABBRID0EBNDK" xlink:type="simple">ZMKU</abbrev> R 00873 from Adang Island, Satun Province; and <abbrev xmlns:xlink="http://www.w3.org/1999/xlink" content-type="institution" xlink:title="Zoological Museum, Kasetsart University, Thailand" id="ABBRID0EGNDK" xlink:type="simple">ZMKU</abbrev> R 00887 from Rawi Island, Satun Province. Lower: <abbrev xmlns:xlink="http://www.w3.org/1999/xlink" content-type="institution" xlink:title="Zoological Museum, Kasetsart University, Thailand" id="ABBRID0ELNDK" xlink:type="simple">ZMKU</abbrev> R 00889 from Rawi Island, Satun Province; <abbrev xmlns:xlink="http://www.w3.org/1999/xlink" content-type="institution" xlink:title="Zoological Museum, Kasetsart University, Thailand" id="ABBRID0EQNDK" xlink:type="simple">ZMKU</abbrev> R 00896 and <abbrev xmlns:xlink="http://www.w3.org/1999/xlink" content-type="institution" xlink:title="Zoological Museum, Kasetsart University, Thailand" id="ABBRID0EVNDK" xlink:type="simple">ZMKU</abbrev> R 00895 from Phuket Province.</p></caption><graphic xmlns:xlink="http://www.w3.org/1999/xlink" xlink:href="zookeys-1040-091-g007.jpg" position="float" orientation="portrait" xlink:type="simple" id="oo_548923.jpg"><uri content-type="original_file" xlink:type="simple">https://binary.pensoft.net/fig/548923</uri></graphic></fig><fig id="F8" position="float" orientation="portrait"><object-id xmlns:xlink="http://www.w3.org/1999/xlink" content-type="doi" xlink:type="simple">10.3897/zookeys.1040.65750.figure8</object-id><object-id xmlns:xlink="http://www.w3.org/1999/xlink" content-type="arpha" xlink:type="simple">26BD5EAA-5FA4-5197-BABF-80A56A7217A6</object-id><label>Figure 8.</label><caption><p>Color in life of <italic><tp:taxon-name><tp:taxon-name-part taxon-name-part-type="genus" reg="Cyrtodactylus">Cyrtodactylus</tp:taxon-name-part> <tp:taxon-name-part taxon-name-part-type="species" reg="macrotuberculatus">macrotuberculatus</tp:taxon-name-part></tp:taxon-name></italic> from Thailand <bold>A</bold> adult male <abbrev xmlns:xlink="http://www.w3.org/1999/xlink" content-type="institution" xlink:title="Zoological Museum, Kasetsart University, Thailand" id="ABBRID0EUODK" xlink:type="simple">ZMKU</abbrev> R 00883 from Rawi Island, Satun Province <bold>B</bold> subadult female <abbrev xmlns:xlink="http://www.w3.org/1999/xlink" content-type="institution" xlink:title="Zoological Museum, Kasetsart University, Thailand" id="ABBRID0E2ODK" xlink:type="simple">ZMKU</abbrev> R 00895 from Thalang District, Phuket Province, and <bold>C</bold> juvenile <abbrev xmlns:xlink="http://www.w3.org/1999/xlink" content-type="institution" xlink:title="Zoological Museum, Kasetsart University, Thailand" id="ABBRID0ECPDK" xlink:type="simple">ZMKU</abbrev> R 00898 from Kathu District, Phuket Province.</p></caption><graphic xmlns:xlink="http://www.w3.org/1999/xlink" xlink:href="zookeys-1040-091-g008.jpg" position="float" orientation="portrait" xlink:type="simple" id="oo_548924.jpg"><uri content-type="original_file" xlink:type="simple">https://binary.pensoft.net/fig/548924</uri></graphic></fig><fig id="F9" position="float" orientation="portrait"><object-id xmlns:xlink="http://www.w3.org/1999/xlink" content-type="doi" xlink:type="simple">10.3897/zookeys.1040.65750.figure9</object-id><object-id xmlns:xlink="http://www.w3.org/1999/xlink" content-type="arpha" xlink:type="simple">05247188-4F85-52DB-BBBE-F645361E15B2</object-id><label>Figure 9.</label><caption><p>Precloacal region in female specimens of <italic><tp:taxon-name><tp:taxon-name-part taxon-name-part-type="genus" reg="Cyrtodactylus">Cyrtodactylus</tp:taxon-name-part> <tp:taxon-name-part taxon-name-part-type="species" reg="macrotuberculatus">macrotuberculatus</tp:taxon-name-part></tp:taxon-name></italic><bold>A</bold> paratype <abbrev xmlns:xlink="http://www.w3.org/1999/xlink" xlink:title="Zoological Reference Collection" id="ABBRID0EBQDK" xlink:type="simple">ZRC</abbrev> 2.6758, from Telaga Tujuh, Pulau Langkawi, Malaysia, and <bold>B</bold><abbrev xmlns:xlink="http://www.w3.org/1999/xlink" content-type="institution" xlink:title="Zoological Museum, Kasetsart University, Thailand" id="ABBRID0EHQDK" xlink:type="simple">ZMKU</abbrev> R 00896 from Thalang District, Phuket Province, Thailand.</p></caption><graphic xmlns:xlink="http://www.w3.org/1999/xlink" xlink:href="zookeys-1040-091-g009.jpg" position="float" orientation="portrait" xlink:type="simple" id="oo_548925.jpg"><uri content-type="original_file" xlink:type="simple">https://binary.pensoft.net/fig/548925</uri></graphic></fig></tp:treatment-sec><tp:treatment-sec sec-type="distribution" id="SECID0ERQDK"><title>Distribution.</title><p><italic><tp:taxon-name><tp:taxon-name-part taxon-name-part-type="genus" reg="Cyrtodactylus">Cyrtodactylus</tp:taxon-name-part> <tp:taxon-name-part taxon-name-part-type="species" reg="macrotuberculatus">macrotuberculatus</tp:taxon-name-part></tp:taxon-name></italic> is distributed on the mainland and only known from one island in Peninsular Malaysia and southern Thailand (Fig. <xref ref-type="fig" rid="F1">1</xref>). This species is known from Pulau Langkawi (Gunung Raya, Telaga Tujuh, Gunung Machinchang, and Lubuk Semilang), Kedah, Peninsular Malaysia (<xref ref-type="bibr" rid="B3">Grismer and Ahmad 2008</xref>). Other populations are found from Peninsular Malaysia; Kedah (Bukit Wang, Gunung Jerai, Hutan Lipur Sungai Tupah, Kuala Nerang, and Ulu Muda) and Perlis (Bukit Chabang, Chuping and Perlis State Park; [<xref ref-type="bibr" rid="B2">Grismer 2011</xref>; <xref ref-type="bibr" rid="B10">Grismer et al. 2012</xref>; <xref ref-type="bibr" rid="B26">Quah et al. 2019</xref>]). In Thailand, <italic><tp:taxon-name><tp:taxon-name-part taxon-name-part-type="genus" reg="Cyrtodactylus">C.</tp:taxon-name-part> <tp:taxon-name-part taxon-name-part-type="species" reg="macrotuberculatus">macrotuberculatus</tp:taxon-name-part></tp:taxon-name></italic> was recorded from Phatthalung Province (<xref ref-type="bibr" rid="B10">Grismer et al. 2012</xref>); Phuket Province, Kathu District (Kathu Waterfall) and Thalang District (Thep Krasatti Sub-district, previously type locality of <italic><tp:taxon-name><tp:taxon-name-part taxon-name-part-type="genus" reg="Cyrtodactylus">C.</tp:taxon-name-part> <tp:taxon-name-part taxon-name-part-type="species" reg="phuketensis">phuketensis</tp:taxon-name-part></tp:taxon-name></italic>); Satun Province, La-ngu District, and Mueang Satun District (Adang and Rawi Islands); Songkhla Province, Rattaphum District (<xref ref-type="bibr" rid="B10">Grismer et al. 2012</xref>) and Hat Yai District (Ton Nga Chang Waterfall).</p></tp:treatment-sec><tp:treatment-sec sec-type="natural history" id="SECID0EUSDK"><title>Natural history.</title><p>Based on specimens in Thailand, all individuals were found in similar habitat type, lowland forest habitat along granitic rock streams and surrounding areas (elevation 7–186 m asl) during a night survey (1900–2200; Fig. <xref ref-type="fig" rid="F10">10</xref>). The geckos were found mostly on rock boulders, vegetation (trunk of tree, buttress root, rotting wood and vines), and sometimes on the ground with leaf litter and high humidity (26.3–30.8 °C in temperature, 73.8–100% in relative humidity). Gravid female (<abbrev xmlns:xlink="http://www.w3.org/1999/xlink" content-type="institution" xlink:title="Zoological Museum, Kasetsart University, Thailand" id="ABBRID0E5SDK" xlink:type="simple">ZMKU</abbrev> R 00876) contained four eggs during December. One juvenile (<abbrev xmlns:xlink="http://www.w3.org/1999/xlink" content-type="institution" xlink:title="Zoological Museum, Kasetsart University, Thailand" id="ABBRID0EDTDK" xlink:type="simple">ZMKU</abbrev> R 00898, 56.50 mm in <abbrev xmlns:xlink="http://www.w3.org/1999/xlink" xlink:title="snout-vent length, taken from the tip of snout to the vent" id="ABBRID0EITDK" xlink:type="simple">SVL</abbrev>) was found on a tree trunk in January. The varied microhabitats within which this species occurs, are consistent with its characterization as a habitat generalist (<xref ref-type="bibr" rid="B6">Grismer et al. 2020</xref>, <xref ref-type="bibr" rid="B9">2021b</xref>) and may account for its wide peninsular and insular distribution relative to other species of the <italic><tp:taxon-name><tp:taxon-name-part taxon-name-part-type="genus" reg="Cyrtodactylus"/><tp:taxon-name-part taxon-name-part-type="species" reg="pulchellus">pulchellus</tp:taxon-name-part></tp:taxon-name></italic> group whose distributions are much less extensive or site-specific (<xref ref-type="bibr" rid="B10">Grismer et al. 2012</xref>, <xref ref-type="bibr" rid="B5">2014</xref>, <xref ref-type="bibr" rid="B4">2016</xref>; <xref ref-type="bibr" rid="B26">Quah et al. 2019</xref>; <xref ref-type="bibr" rid="B38">Wood et al. 2020</xref>).</p><fig id="F10" position="float" orientation="portrait"><object-id xmlns:xlink="http://www.w3.org/1999/xlink" content-type="doi" xlink:type="simple">10.3897/zookeys.1040.65750.figure10</object-id><object-id xmlns:xlink="http://www.w3.org/1999/xlink" content-type="arpha" xlink:type="simple">BC6F9A34-62A1-5A5D-BAAD-639FF3597D50</object-id><label>Figure 10.</label><caption><p>Habitats of <italic><tp:taxon-name><tp:taxon-name-part taxon-name-part-type="genus" reg="Cyrtodactylus">Cyrtodactylus</tp:taxon-name-part> <tp:taxon-name-part taxon-name-part-type="species" reg="macrotuberculatus">macrotuberculatus</tp:taxon-name-part></tp:taxon-name></italic> in Thailand <bold>A</bold> Adang Island, Satun Province <bold>B</bold> Kathu District, Phuket Province, and <bold>C</bold> Hat Yai District, Songkhla Province.</p></caption><graphic xmlns:xlink="http://www.w3.org/1999/xlink" xlink:href="zookeys-1040-091-g010.jpg" position="float" orientation="portrait" xlink:type="simple" id="oo_548926.jpg"><uri content-type="original_file" xlink:type="simple">https://binary.pensoft.net/fig/548926</uri></graphic></fig><p>In Thailand, <italic><tp:taxon-name><tp:taxon-name-part taxon-name-part-type="genus" reg="Cyrtodactylus">C.</tp:taxon-name-part> <tp:taxon-name-part taxon-name-part-type="species" reg="macrotuberculatus">macrotuberculatus</tp:taxon-name-part></tp:taxon-name></italic> were found sympatric with other gecko species, <italic><tp:taxon-name><tp:taxon-name-part taxon-name-part-type="genus" reg="Cnemaspis">Cnemaspis</tp:taxon-name-part> <tp:taxon-name-part taxon-name-part-type="species" reg="adangrawi">adangrawi</tp:taxon-name-part></tp:taxon-name></italic><xref ref-type="bibr" rid="B1">Ampai et al., 2019</xref> on Adang and Rawi Islands, Satun Province (<xref ref-type="bibr" rid="B1">Ampai et al. 2019</xref>); <italic><tp:taxon-name><tp:taxon-name-part taxon-name-part-type="genus" reg="Cnemaspis">Cnemaspis</tp:taxon-name-part> <tp:taxon-name-part taxon-name-part-type="species" reg="phuketensis">phuketensis</tp:taxon-name-part></tp:taxon-name></italic> Das and Leong, 2004, <italic><tp:taxon-name><tp:taxon-name-part taxon-name-part-type="genus" reg="Cyrtodactylus">Cyrtodactylus</tp:taxon-name-part> <tp:taxon-name-part taxon-name-part-type="species" reg="oldhami">oldhami</tp:taxon-name-part></tp:taxon-name></italic> Theobald, 1876, and <tp:taxon-name><tp:taxon-name-part taxon-name-part-type="genus" reg="Gekko">Gekko</tp:taxon-name-part> (<tp:taxon-name-part taxon-name-part-type="subgenus" reg="Ptychozoon">Ptychozoon</tp:taxon-name-part>) <tp:taxon-name-part taxon-name-part-type="species" reg="tokehos">tokehos</tp:taxon-name-part></tp:taxon-name> Grismer et al., 2019 at Kathu and Thalang District, Phuket Province; <tp:taxon-name><tp:taxon-name-part taxon-name-part-type="genus" reg="Gekko">G.</tp:taxon-name-part> (<tp:taxon-name-part taxon-name-part-type="subgenus" reg="Ptychozoon">P.</tp:taxon-name-part>) <tp:taxon-name-part taxon-name-part-type="species" reg="tokehos">tokehos</tp:taxon-name-part></tp:taxon-name>, <italic><tp:taxon-name><tp:taxon-name-part taxon-name-part-type="genus" reg="Cnemaspis">Cnemaspis</tp:taxon-name-part> <tp:taxon-name-part taxon-name-part-type="species" reg="kumpoli">kumpoli</tp:taxon-name-part></tp:taxon-name></italic> Taylor, 1963, and <italic><tp:taxon-name><tp:taxon-name-part taxon-name-part-type="genus" reg="Gehyra">Gehyra</tp:taxon-name-part> <tp:taxon-name-part taxon-name-part-type="species" reg="mutilata">mutilata</tp:taxon-name-part></tp:taxon-name></italic> (Weigmann, 1834) at Hat Yai District, Songkhla Province.</p></tp:treatment-sec><tp:treatment-sec sec-type="comparisons" id="SECID0EYYDK"><title>Comparison.</title><p><italic><tp:taxon-name><tp:taxon-name-part taxon-name-part-type="genus" reg="Cyrtodactylus">Cyrtodactylus</tp:taxon-name-part> <tp:taxon-name-part taxon-name-part-type="species" reg="macrotuberculatus">macrotuberculatus</tp:taxon-name-part></tp:taxon-name></italic> is distinguished from all other 15 species in the <italic><tp:taxon-name><tp:taxon-name-part taxon-name-part-type="genus" reg="Cyrtodactylus">C.</tp:taxon-name-part> <tp:taxon-name-part taxon-name-part-type="species" reg="pulchellus">pulchellus</tp:taxon-name-part></tp:taxon-name></italic> complex by a combination of morphological characters (Table <xref ref-type="table" rid="T7">7</xref>). It differs from all other species by having prominent tuberculation on the body; tubercles on ventral surface of forelimbs, gular region, and in ventrolateral body folds; 34–49 paravertebral tubercles; 19–27 longitudinal tubercle rows; 17–28 ventral scales; 19–23 subdigital lamellae on the fourth toe; 28–42 femorprecloacal pores in males; deep precloacal groove in males; no scattered white spots on dorsum; 7–10 dark-ringed caudal bands on original tail; white caudal bands on original tail infused with dark pigmentation in adults. Additional comparisons between <italic><tp:taxon-name><tp:taxon-name-part taxon-name-part-type="genus" reg="Cyrtodactylus">C.</tp:taxon-name-part> <tp:taxon-name-part taxon-name-part-type="species" reg="macrotuberculatus">macrotuberculatus</tp:taxon-name-part></tp:taxon-name></italic> and other species in <italic><tp:taxon-name><tp:taxon-name-part taxon-name-part-type="genus" reg="Cyrtodactylus">C.</tp:taxon-name-part> <tp:taxon-name-part taxon-name-part-type="species" reg="pulchellus">pulchellus</tp:taxon-name-part></tp:taxon-name></italic> complex are in Table <xref ref-type="table" rid="T7">7</xref>.</p><table-wrap id="T7" position="float" orientation="portrait"><label>Table 7.</label><caption><p>Diagnostic characters of <italic><tp:taxon-name><tp:taxon-name-part taxon-name-part-type="genus" reg="Cyrtodactylus">Cyrtodactylus</tp:taxon-name-part> <tp:taxon-name-part taxon-name-part-type="species" reg="macrotuberculatus">macrotuberculatus</tp:taxon-name-part></tp:taxon-name></italic> and related species within <italic><tp:taxon-name><tp:taxon-name-part taxon-name-part-type="genus" reg="Cyrtodactylus">C.</tp:taxon-name-part> <tp:taxon-name-part taxon-name-part-type="species" reg="pulchellus">pulchellus</tp:taxon-name-part></tp:taxon-name></italic> complex. W = weak; P = prominent; / = data unavailable. Some information was collected from the following literature (<xref ref-type="bibr" rid="B10">Grismer et al. 2012</xref>, <xref ref-type="bibr" rid="B5">2014</xref>, <xref ref-type="bibr" rid="B4">2016</xref>; <xref ref-type="bibr" rid="B26">Quah et al. 2019</xref>; <xref ref-type="bibr" rid="B38">Wood et al. 2020</xref>).</p></caption><table id="TID0EMBDK" rules="all"><tbody><tr><th rowspan="1" colspan="1"/><th rowspan="1" colspan="1">
                      <italic><tp:taxon-name>
                          <tp:taxon-name-part taxon-name-part-type="genus" reg="Cyrtodactylus"/>
                          <tp:taxon-name-part taxon-name-part-type="species" reg="australotitiwangsaensis">australotitiwangsaensis</tp:taxon-name-part>
                        </tp:taxon-name></italic>
                    </th><th rowspan="1" colspan="1">
                      <italic><tp:taxon-name>
                          <tp:taxon-name-part taxon-name-part-type="genus" reg="Cyrtodactylus"/>
                          <tp:taxon-name-part taxon-name-part-type="species" reg="bintangtinggi">bintangtinggi</tp:taxon-name-part>
                        </tp:taxon-name></italic>
                    </th><th rowspan="1" colspan="1">
                      <italic><tp:taxon-name>
                          <tp:taxon-name-part taxon-name-part-type="genus" reg="Cyrtodactylus"/>
                          <tp:taxon-name-part taxon-name-part-type="species" reg="bintangrendah">bintangrendah</tp:taxon-name-part>
                        </tp:taxon-name></italic>
                    </th><th rowspan="1" colspan="1">
                      <italic><tp:taxon-name>
                          <tp:taxon-name-part taxon-name-part-type="genus" reg="Cyrtodactylus"/>
                          <tp:taxon-name-part taxon-name-part-type="species" reg="evanquahi">evanquahi</tp:taxon-name-part>
                        </tp:taxon-name></italic>
                    </th><th rowspan="1" colspan="1">
                      <italic><tp:taxon-name>
                          <tp:taxon-name-part taxon-name-part-type="genus" reg="Cyrtodactylus"/>
                          <tp:taxon-name-part taxon-name-part-type="species" reg="lenggongensis">lenggongensis</tp:taxon-name-part>
                        </tp:taxon-name></italic>
                    </th><th rowspan="1" colspan="1">
                      <italic><tp:taxon-name>
                          <tp:taxon-name-part taxon-name-part-type="genus" reg="Cyrtodactylus"/>
                          <tp:taxon-name-part taxon-name-part-type="species" reg="pulchellus">pulchellus</tp:taxon-name-part>
                        </tp:taxon-name></italic>
                    </th><th rowspan="1" colspan="1">
                      <italic><tp:taxon-name>
                          <tp:taxon-name-part taxon-name-part-type="genus" reg="Cyrtodactylus"/>
                          <tp:taxon-name-part taxon-name-part-type="species" reg="sharkari">sharkari</tp:taxon-name-part>
                        </tp:taxon-name></italic>
                    </th><th rowspan="1" colspan="1">
                      <italic><tp:taxon-name>
                          <tp:taxon-name-part taxon-name-part-type="genus" reg="Cyrtodactylus"/>
                          <tp:taxon-name-part taxon-name-part-type="species" reg="trilatofasciatus">trilatofasciatus</tp:taxon-name-part>
                        </tp:taxon-name></italic>
                    </th><th rowspan="1" colspan="1"><italic><tp:taxon-name><tp:taxon-name-part taxon-name-part-type="genus" reg="Cyrtodactylus"/><tp:taxon-name-part taxon-name-part-type="species" reg="macrotuberculatus">macrotuberculatus</tp:taxon-name-part></tp:taxon-name></italic> (this study)</th><th rowspan="1" colspan="1">
                      <italic><tp:taxon-name>
                          <tp:taxon-name-part taxon-name-part-type="genus" reg="Cyrtodactylus"/>
                          <tp:taxon-name-part taxon-name-part-type="species" reg="astrum">astrum</tp:taxon-name-part>
                        </tp:taxon-name></italic>
                    </th><th rowspan="1" colspan="1">
                      <italic><tp:taxon-name>
                          <tp:taxon-name-part taxon-name-part-type="genus" reg="Cyrtodactylus"/>
                          <tp:taxon-name-part taxon-name-part-type="species" reg="dayangbuntingensis">dayangbuntingensis</tp:taxon-name-part>
                        </tp:taxon-name></italic>
                    </th><th rowspan="1" colspan="1">
                      <italic><tp:taxon-name>
                          <tp:taxon-name-part taxon-name-part-type="genus" reg="Cyrtodactylus"/>
                          <tp:taxon-name-part taxon-name-part-type="species" reg="hidupselamanya">hidupselamanya</tp:taxon-name-part>
                        </tp:taxon-name></italic>
                    </th><th rowspan="1" colspan="1">
                      <italic><tp:taxon-name>
                          <tp:taxon-name-part taxon-name-part-type="genus" reg="Cyrtodactylus"/>
                          <tp:taxon-name-part taxon-name-part-type="species" reg="langkawiensis">langkawiensis</tp:taxon-name-part>
                        </tp:taxon-name></italic>
                    </th><th rowspan="1" colspan="1">
                      <italic><tp:taxon-name>
                          <tp:taxon-name-part taxon-name-part-type="genus" reg="Cyrtodactylus"/>
                          <tp:taxon-name-part taxon-name-part-type="species" reg="lekaguli">lekaguli</tp:taxon-name-part>
                        </tp:taxon-name></italic>
                    </th><th rowspan="1" colspan="1">
                      <italic><tp:taxon-name>
                          <tp:taxon-name-part taxon-name-part-type="genus" reg="Cyrtodactylus"/>
                          <tp:taxon-name-part taxon-name-part-type="species" reg="jelawangensis">jelawangensis</tp:taxon-name-part>
                        </tp:taxon-name></italic>
                    </th><th rowspan="1" colspan="1">
                      <italic><tp:taxon-name>
                          <tp:taxon-name-part taxon-name-part-type="genus" reg="Cyrtodactylus"/>
                          <tp:taxon-name-part taxon-name-part-type="species" reg="timur">timur</tp:taxon-name-part>
                        </tp:taxon-name></italic>
                    </th></tr><tr><td rowspan="1" colspan="1">Supralabials</td><td rowspan="1" colspan="1">9–12</td><td rowspan="1" colspan="1">9–13</td><td rowspan="1" colspan="1">8–12</td><td rowspan="1" colspan="1">9 or 10</td><td rowspan="1" colspan="1">10 or 11</td><td rowspan="1" colspan="1">9–11</td><td rowspan="1" colspan="1">11</td><td rowspan="1" colspan="1">10–12</td><td rowspan="1" colspan="1">9–13</td><td rowspan="1" colspan="1">10–12</td><td rowspan="1" colspan="1">12–14</td><td rowspan="1" colspan="1">9–12</td><td rowspan="1" colspan="1">9–12</td><td rowspan="1" colspan="1">10–12</td><td rowspan="1" colspan="1">9–12</td><td rowspan="1" colspan="1">10–12</td></tr><tr><td rowspan="1" colspan="1">Infralabials</td><td rowspan="1" colspan="1">9–13</td><td rowspan="1" colspan="1">8–11</td><td rowspan="1" colspan="1">8 or 10</td><td rowspan="1" colspan="1">9 or 10</td><td rowspan="1" colspan="1">8–10</td><td rowspan="1" colspan="1">8–10</td><td rowspan="1" colspan="1">10</td><td rowspan="1" colspan="1">8–11</td><td rowspan="1" colspan="1">7–11</td><td rowspan="1" colspan="1">9–12</td><td rowspan="1" colspan="1">10–11</td><td rowspan="1" colspan="1">8–11</td><td rowspan="1" colspan="1">8–10</td><td rowspan="1" colspan="1">9–11</td><td rowspan="1" colspan="1">9–11</td><td rowspan="1" colspan="1">8–10</td></tr><tr><td rowspan="1" colspan="1">Tuberculation</td><td rowspan="1" colspan="1">P</td><td rowspan="1" colspan="1">P</td><td rowspan="1" colspan="1">P</td><td rowspan="1" colspan="1">P</td><td rowspan="1" colspan="1">W</td><td rowspan="1" colspan="1">P</td><td rowspan="1" colspan="1">W</td><td rowspan="1" colspan="1">P</td><td rowspan="1" colspan="1">P</td><td rowspan="1" colspan="1">W</td><td rowspan="1" colspan="1">W</td><td rowspan="1" colspan="1">W</td><td rowspan="1" colspan="1">W</td><td rowspan="1" colspan="1">W</td><td rowspan="1" colspan="1">P</td><td rowspan="1" colspan="1">W</td></tr><tr><td rowspan="1" colspan="1">Tubercles on ventral surface of forelimbs</td><td rowspan="1" colspan="1">No</td><td rowspan="1" colspan="1">No</td><td rowspan="1" colspan="1">No</td><td rowspan="1" colspan="1">No</td><td rowspan="1" colspan="1">No</td><td rowspan="1" colspan="1">No</td><td rowspan="1" colspan="1">No</td><td rowspan="1" colspan="1">No</td><td rowspan="1" colspan="1">Yes</td><td rowspan="1" colspan="1">No</td><td rowspan="1" colspan="1">No</td><td rowspan="1" colspan="1">No</td><td rowspan="1" colspan="1">No</td><td rowspan="1" colspan="1">No</td><td rowspan="1" colspan="1">Yes</td><td rowspan="1" colspan="1">No</td></tr><tr><td rowspan="1" colspan="1">Tubercles in gular region</td><td rowspan="1" colspan="1">No</td><td rowspan="1" colspan="1">No</td><td rowspan="1" colspan="1">No</td><td rowspan="1" colspan="1">No</td><td rowspan="1" colspan="1">No</td><td rowspan="1" colspan="1">No</td><td rowspan="1" colspan="1">No</td><td rowspan="1" colspan="1">No</td><td rowspan="1" colspan="1">Yes</td><td rowspan="1" colspan="1">No</td><td rowspan="1" colspan="1">No</td><td rowspan="1" colspan="1">No</td><td rowspan="1" colspan="1">No</td><td rowspan="1" colspan="1">No</td><td rowspan="1" colspan="1">No</td><td rowspan="1" colspan="1">No</td></tr><tr><td rowspan="1" colspan="1">Ventrolateral fold tuberculate</td><td rowspan="1" colspan="1">No</td><td rowspan="1" colspan="1">No</td><td rowspan="1" colspan="1">Yes</td><td rowspan="1" colspan="1">No</td><td rowspan="1" colspan="1">No</td><td rowspan="1" colspan="1">No</td><td rowspan="1" colspan="1">No</td><td rowspan="1" colspan="1">No</td><td rowspan="1" colspan="1">Yes</td><td rowspan="1" colspan="1">No</td><td rowspan="1" colspan="1">No</td><td rowspan="1" colspan="1">No</td><td rowspan="1" colspan="1">No</td><td rowspan="1" colspan="1">No</td><td rowspan="1" colspan="1">No</td><td rowspan="1" colspan="1">No</td></tr><tr><td rowspan="1" colspan="1">Paravertebral tubercles</td><td rowspan="1" colspan="1">37–45</td><td rowspan="1" colspan="1">31–42</td><td rowspan="1" colspan="1">36–44</td><td rowspan="1" colspan="1">31–34</td><td rowspan="1" colspan="1">36–41</td><td rowspan="1" colspan="1">33–43</td><td rowspan="1" colspan="1">31</td><td rowspan="1" colspan="1">34–38</td><td rowspan="1" colspan="1">34–49</td><td rowspan="1" colspan="1">40–57</td><td rowspan="1" colspan="1">35–36</td><td rowspan="1" colspan="1">39–48</td><td rowspan="1" colspan="1">34–44</td><td rowspan="1" colspan="1">30–50</td><td rowspan="1" colspan="1">36–42</td><td rowspan="1" colspan="1">38–43</td></tr><tr><td rowspan="1" colspan="1">Longitudinal rows of tubercles</td><td rowspan="1" colspan="1">22–30</td><td rowspan="1" colspan="1">21–26</td><td rowspan="1" colspan="1">22–25</td><td rowspan="1" colspan="1">18–23</td><td rowspan="1" colspan="1">22–25</td><td rowspan="1" colspan="1">22–26</td><td rowspan="1" colspan="1">24</td><td rowspan="1" colspan="1">23–27</td><td rowspan="1" colspan="1">19–27</td><td rowspan="1" colspan="1">20–29</td><td rowspan="1" colspan="1">20–22</td><td rowspan="1" colspan="1">19–24</td><td rowspan="1" colspan="1">21–25</td><td rowspan="1" colspan="1">20–24</td><td rowspan="1" colspan="1">23–25</td><td rowspan="1" colspan="1">21–24</td></tr><tr><td rowspan="1" colspan="1">Ventral scales</td><td rowspan="1" colspan="1">32–40</td><td rowspan="1" colspan="1">36–40</td><td rowspan="1" colspan="1">31–39</td><td rowspan="1" colspan="1">29–33</td><td rowspan="1" colspan="1">32 or 33</td><td rowspan="1" colspan="1">29–34</td><td rowspan="1" colspan="1">41</td><td rowspan="1" colspan="1">33–36</td><td rowspan="1" colspan="1">17–28</td><td rowspan="1" colspan="1">31–46</td><td rowspan="1" colspan="1">36–39</td><td rowspan="1" colspan="1">26–33</td><td rowspan="1" colspan="1">38–43</td><td rowspan="1" colspan="1">31–43</td><td rowspan="1" colspan="1">31–36</td><td rowspan="1" colspan="1">31–40</td></tr><tr><td rowspan="1" colspan="1">4<sup>th</sup> toe lamellae</td><td rowspan="1" colspan="1">21–25</td><td rowspan="1" colspan="1">21–24</td><td rowspan="1" colspan="1">21–24</td><td rowspan="1" colspan="1">22–23</td><td rowspan="1" colspan="1">20–23</td><td rowspan="1" colspan="1">21–26</td><td rowspan="1" colspan="1">24</td><td rowspan="1" colspan="1">22–27</td><td rowspan="1" colspan="1">19–23</td><td rowspan="1" colspan="1">20–24</td><td rowspan="1" colspan="1">21–23</td><td rowspan="1" colspan="1">19–24</td><td rowspan="1" colspan="1">19–21</td><td rowspan="1" colspan="1">20–25</td><td rowspan="1" colspan="1">21–24</td><td rowspan="1" colspan="1">21–25</td></tr><tr><td rowspan="1" colspan="1">Femoroprecloacal pores</td><td rowspan="1" colspan="1">39–45</td><td rowspan="1" colspan="1">37–41</td><td rowspan="1" colspan="1">41–46</td><td rowspan="1" colspan="1">32–36</td><td rowspan="1" colspan="1">39–41</td><td rowspan="1" colspan="1">33–39</td><td rowspan="1" colspan="1">46</td><td rowspan="1" colspan="1">41–46</td><td rowspan="1" colspan="1">28–42</td><td rowspan="1" colspan="1">31–38</td><td rowspan="1" colspan="1">26–29</td><td rowspan="1" colspan="1">17–22</td><td rowspan="1" colspan="1">30</td><td rowspan="1" colspan="1">30–36</td><td rowspan="1" colspan="1">36</td><td rowspan="1" colspan="1">21 or 22</td></tr><tr><td rowspan="1" colspan="1">Precloacal groove in males</td><td rowspan="1" colspan="1">Deep</td><td rowspan="1" colspan="1">Deep</td><td rowspan="1" colspan="1">Deep</td><td rowspan="1" colspan="1">Shallow</td><td rowspan="1" colspan="1">Deep</td><td rowspan="1" colspan="1">Deep</td><td rowspan="1" colspan="1">Shallow</td><td rowspan="1" colspan="1">Deep</td><td rowspan="1" colspan="1">Deep</td><td rowspan="1" colspan="1">Deep</td><td rowspan="1" colspan="1">Deep</td><td rowspan="1" colspan="1">Deep</td><td rowspan="1" colspan="1">Deep</td><td rowspan="1" colspan="1">Deep</td><td rowspan="1" colspan="1">Deep</td><td rowspan="1" colspan="1">Deep</td></tr><tr><td rowspan="1" colspan="1">No. of body bands</td><td rowspan="1" colspan="1">3(1) or 4</td><td rowspan="1" colspan="1">3(1) or 4</td><td rowspan="1" colspan="1">4</td><td rowspan="1" colspan="1">6 or 7</td><td rowspan="1" colspan="1">4 or 5</td><td rowspan="1" colspan="1">4</td><td rowspan="1" colspan="1">4</td><td rowspan="1" colspan="1">3</td><td rowspan="1" colspan="1">3–4</td><td rowspan="1" colspan="1">4</td><td rowspan="1" colspan="1">4</td><td rowspan="1" colspan="1">4</td><td rowspan="1" colspan="1">4 or 5</td><td rowspan="1" colspan="1">4 or 5</td><td rowspan="1" colspan="1">4</td><td rowspan="1" colspan="1">4</td></tr><tr><td rowspan="1" colspan="1">Body band/interspace ratio</td><td rowspan="1" colspan="1">1.00–2.00</td><td rowspan="1" colspan="1">1.00–1.25</td><td rowspan="1" colspan="1">1.00–1.25</td><td rowspan="1" colspan="1">0.82–1.10</td><td rowspan="1" colspan="1">0.50–1.25</td><td rowspan="1" colspan="1">0.75–1.25</td><td rowspan="1" colspan="1">1.75</td><td rowspan="1" colspan="1">2.00–2.75</td><td rowspan="1" colspan="1">0.95–1.74</td><td rowspan="1" colspan="1">1.00–2.00</td><td rowspan="1" colspan="1">0.75</td><td rowspan="1" colspan="1">1.00–1.25</td><td rowspan="1" colspan="1">0.75–1.00</td><td rowspan="1" colspan="1">1.00–2.00</td><td rowspan="1" colspan="1">1.00–1.50</td><td rowspan="1" colspan="1">1.00–1.25</td></tr><tr><td rowspan="1" colspan="1">Dorsum bearing scattered pattern of white tubercles</td><td rowspan="1" colspan="1">No</td><td rowspan="1" colspan="1">No</td><td rowspan="1" colspan="1">No</td><td rowspan="1" colspan="1">No</td><td rowspan="1" colspan="1">No</td><td rowspan="1" colspan="1">No</td><td rowspan="1" colspan="1">No</td><td rowspan="1" colspan="1">No</td><td rowspan="1" colspan="1">No</td><td rowspan="1" colspan="1">Yes</td><td rowspan="1" colspan="1">Yes</td><td rowspan="1" colspan="1">No</td><td rowspan="1" colspan="1">No</td><td rowspan="1" colspan="1">No</td><td rowspan="1" colspan="1">No</td><td rowspan="1" colspan="1">No</td></tr><tr><td rowspan="1" colspan="1">Hatchlings/juveniles with white tail tip</td><td rowspan="1" colspan="1">No</td><td rowspan="1" colspan="1">No</td><td rowspan="1" colspan="1">No</td><td rowspan="1" colspan="1">Yes</td><td rowspan="1" colspan="1">/</td><td rowspan="1" colspan="1">No</td><td rowspan="1" colspan="1">/</td><td rowspan="1" colspan="1">No</td><td rowspan="1" colspan="1">No</td><td rowspan="1" colspan="1">Yes</td><td rowspan="1" colspan="1">Yes</td><td rowspan="1" colspan="1">Yes</td><td rowspan="1" colspan="1">Yes</td><td rowspan="1" colspan="1">Yes</td><td rowspan="1" colspan="1">Yes</td><td rowspan="1" colspan="1">No</td></tr><tr><td rowspan="1" colspan="1">Adult posterior caudal region white</td><td rowspan="1" colspan="1">No</td><td rowspan="1" colspan="1">No</td><td rowspan="1" colspan="1">No</td><td rowspan="1" colspan="1">Yes</td><td rowspan="1" colspan="1">No</td><td rowspan="1" colspan="1">No</td><td rowspan="1" colspan="1">No</td><td rowspan="1" colspan="1">No</td><td rowspan="1" colspan="1">No</td><td rowspan="1" colspan="1">No</td><td rowspan="1" colspan="1">No</td><td rowspan="1" colspan="1">Yes</td><td rowspan="1" colspan="1">No</td><td rowspan="1" colspan="1">No</td><td rowspan="1" colspan="1">No</td><td rowspan="1" colspan="1">No</td></tr><tr><td rowspan="1" colspan="1">Dark caudal bands on original tail</td><td rowspan="1" colspan="1">7–8</td><td rowspan="1" colspan="1">8–10</td><td rowspan="1" colspan="1">8 or 9</td><td rowspan="1" colspan="1">9–11</td><td rowspan="1" colspan="1">14</td><td rowspan="1" colspan="1">8–10</td><td rowspan="1" colspan="1">7</td><td rowspan="1" colspan="1">6–7</td><td rowspan="1" colspan="1">7–10</td><td rowspan="1" colspan="1">13 or 14</td><td rowspan="1" colspan="1">&gt;7</td><td rowspan="1" colspan="1">8–10</td><td rowspan="1" colspan="1">11–16</td><td rowspan="1" colspan="1">12–14</td><td rowspan="1" colspan="1">10</td><td rowspan="1" colspan="1">8–10</td></tr><tr><td rowspan="1" colspan="1">White caudal bands in adults immaculate</td><td rowspan="1" colspan="1">Yes</td><td rowspan="1" colspan="1">Yes</td><td rowspan="1" colspan="1">Yes</td><td rowspan="1" colspan="1">No</td><td rowspan="1" colspan="1">Yes</td><td rowspan="1" colspan="1">Yes</td><td rowspan="1" colspan="1">Yes</td><td rowspan="1" colspan="1">Yes</td><td rowspan="1" colspan="1">No</td><td rowspan="1" colspan="1">No</td><td rowspan="1" colspan="1">No</td><td rowspan="1" colspan="1">Yes</td><td rowspan="1" colspan="1">No</td><td rowspan="1" colspan="1">No</td><td rowspan="1" colspan="1">No</td><td rowspan="1" colspan="1">Yes</td></tr><tr><td rowspan="1" colspan="1">Maximum <abbrev xmlns:xlink="http://www.w3.org/1999/xlink" xlink:title="snout-vent length, taken from the tip of snout to the vent" id="ABBRID0ERCFK" xlink:type="simple">SVL</abbrev></td><td rowspan="1" colspan="1">120.10</td><td rowspan="1" colspan="1">111.1</td><td rowspan="1" colspan="1">114.40</td><td rowspan="1" colspan="1">96.00</td><td rowspan="1" colspan="1">103.1</td><td rowspan="1" colspan="1">114.1</td><td rowspan="1" colspan="1">100.1</td><td rowspan="1" colspan="1">122.2</td><td rowspan="1" colspan="1">117.9</td><td rowspan="1" colspan="1">108.3</td><td rowspan="1" colspan="1">99.00</td><td rowspan="1" colspan="1">102.7</td><td rowspan="1" colspan="1">99.8</td><td rowspan="1" colspan="1">103.5</td><td rowspan="1" colspan="1">119.8</td><td rowspan="1" colspan="1">120.5</td></tr><tr><td rowspan="1" colspan="1">Sample size</td><td rowspan="1" colspan="1">12</td><td rowspan="1" colspan="1">14</td><td rowspan="1" colspan="1">6</td><td rowspan="1" colspan="1">3</td><td rowspan="1" colspan="1">4</td><td rowspan="1" colspan="1">13</td><td rowspan="1" colspan="1">1</td><td rowspan="1" colspan="1">6</td><td rowspan="1" colspan="1">39</td><td rowspan="1" colspan="1">11</td><td rowspan="1" colspan="1">3</td><td rowspan="1" colspan="1">14</td><td rowspan="1" colspan="1">10</td><td rowspan="1" colspan="1">13</td><td rowspan="1" colspan="1">4</td><td rowspan="1" colspan="1">5</td></tr></tbody></table></table-wrap><p>Based on molecular data, <italic><tp:taxon-name><tp:taxon-name-part taxon-name-part-type="genus" reg="Cyrtodactylus">C.</tp:taxon-name-part> <tp:taxon-name-part taxon-name-part-type="species" reg="macrotuberculatus">macrotuberculatus</tp:taxon-name-part></tp:taxon-name></italic> is the sister lineage to a clade composed of <italic><tp:taxon-name><tp:taxon-name-part taxon-name-part-type="genus" reg="Cyrtodactylus">C.</tp:taxon-name-part> <tp:taxon-name-part taxon-name-part-type="species" reg="pulchellus">pulchellus</tp:taxon-name-part></tp:taxon-name></italic> and <italic><tp:taxon-name><tp:taxon-name-part taxon-name-part-type="genus" reg="Cyrtodactylus">C.</tp:taxon-name-part> <tp:taxon-name-part taxon-name-part-type="species" reg="evanquahi">evanquahi</tp:taxon-name-part></tp:taxon-name></italic>. It can be separated from those two species by having tubercles on ventral surface of forelimbs, gular region, and in ventrolateral body folds (<italic>vs.</italic> absent in <italic><tp:taxon-name><tp:taxon-name-part taxon-name-part-type="genus" reg="Cyrtodactylus">C.</tp:taxon-name-part> <tp:taxon-name-part taxon-name-part-type="species" reg="evanquahi">evanquahi</tp:taxon-name-part></tp:taxon-name></italic> and <italic><tp:taxon-name><tp:taxon-name-part taxon-name-part-type="genus" reg="Cyrtodactylus">C.</tp:taxon-name-part> <tp:taxon-name-part taxon-name-part-type="species" reg="pulchellus">pulchellus</tp:taxon-name-part></tp:taxon-name></italic>); 17–28 ventral scales (<italic>vs.</italic> 29–33 in <italic><tp:taxon-name><tp:taxon-name-part taxon-name-part-type="genus" reg="Cyrtodactylus">C.</tp:taxon-name-part> <tp:taxon-name-part taxon-name-part-type="species" reg="evanquahi">evanquahi</tp:taxon-name-part></tp:taxon-name></italic> and 29–34 in <italic><tp:taxon-name><tp:taxon-name-part taxon-name-part-type="genus" reg="Cyrtodactylus">C.</tp:taxon-name-part> <tp:taxon-name-part taxon-name-part-type="species" reg="pulchellus">pulchellus</tp:taxon-name-part></tp:taxon-name></italic>); deep precloacal groove in males (<italic>vs.</italic> a shallow in <italic><tp:taxon-name><tp:taxon-name-part taxon-name-part-type="genus" reg="Cyrtodactylus">C.</tp:taxon-name-part> <tp:taxon-name-part taxon-name-part-type="species" reg="evanquahi">evanquahi</tp:taxon-name-part></tp:taxon-name></italic>); three or four dark dorsal bands (<italic>vs.</italic> six or seven bands in <italic><tp:taxon-name><tp:taxon-name-part taxon-name-part-type="genus" reg="Cyrtodactylus">C.</tp:taxon-name-part> <tp:taxon-name-part taxon-name-part-type="species" reg="evanquahi">evanquahi</tp:taxon-name-part></tp:taxon-name></italic> and only four bands in <italic><tp:taxon-name><tp:taxon-name-part taxon-name-part-type="genus" reg="Cyrtodactylus">C.</tp:taxon-name-part> <tp:taxon-name-part taxon-name-part-type="species" reg="pulchellus">pulchellus</tp:taxon-name-part></tp:taxon-name></italic>); white posterior caudal region absent (<italic>vs.</italic> present in <italic><tp:taxon-name><tp:taxon-name-part taxon-name-part-type="genus" reg="Cyrtodactylus">C.</tp:taxon-name-part> <tp:taxon-name-part taxon-name-part-type="species" reg="evanquahi">evanquahi</tp:taxon-name-part></tp:taxon-name></italic>); hatchlings and juveniles without white tail tip (<italic>vs.</italic> present in <italic><tp:taxon-name><tp:taxon-name-part taxon-name-part-type="genus" reg="Cyrtodactylus">C.</tp:taxon-name-part> <tp:taxon-name-part taxon-name-part-type="species" reg="evanquahi">evanquahi</tp:taxon-name-part></tp:taxon-name></italic>).</p></tp:treatment-sec><tp:treatment-sec><!--Section generated to contain objects referenced in tp:taxon-treatment.--><table-wrap id="T1" position="float" orientation="portrait"><label>Table 1.</label><caption><p>Specimens of <italic><tp:taxon-name><tp:taxon-name-part taxon-name-part-type="genus" reg="Cyrtodactylus">Cyrtodactylus</tp:taxon-name-part></tp:taxon-name></italic> used in (A) molecular and/or (B) morphological analyses in this study. <abbrev xmlns:xlink="http://www.w3.org/1999/xlink" xlink:title="West Malaysia" id="ABBRID0ETGAE" xlink:type="simple">WM</abbrev> = West Malaysia; <abbrev xmlns:xlink="http://www.w3.org/1999/xlink" xlink:title="Thailand" id="ABBRID0EXGAE" xlink:type="simple">TH</abbrev> = Thailand.</p></caption><table id="TID0E1LBG" rules="all"><tbody><tr><th rowspan="1" colspan="1">Species</th><th rowspan="1" colspan="1">Locality</th><th rowspan="1" colspan="1">Museum No.</th><th rowspan="1" colspan="1">GenBank Accession No.</th><th rowspan="1" colspan="1">Type of analysis</th><th rowspan="1" colspan="1">Reference</th></tr><tr><td rowspan="1" colspan="1">
                  <italic><tp:taxon-name><tp:taxon-name-part taxon-name-part-type="genus" reg="Hemidactylus">Hemidactylus</tp:taxon-name-part> <tp:taxon-name-part taxon-name-part-type="species" reg="frenatus">frenatus</tp:taxon-name-part></tp:taxon-name></italic>
                </td><td rowspan="1" colspan="1">Unknow</td><td rowspan="1" colspan="1">NC 00155</td><td rowspan="1" colspan="1" style="color: #152959">
                  <ext-link xmlns:xlink="http://www.w3.org/1999/xlink" ext-link-type="gen" xlink:href="JX519468" xlink:type="simple">JX519468</ext-link>
                </td><td rowspan="1" colspan="1">A</td><td rowspan="1" colspan="1">
                  <xref ref-type="bibr" rid="B10">Grismer et al. (2012)</xref>
                </td></tr><tr><td rowspan="1" colspan="1">
                  <italic><tp:taxon-name><tp:taxon-name-part taxon-name-part-type="genus" reg="Agamura">Agamura</tp:taxon-name-part> <tp:taxon-name-part taxon-name-part-type="species" reg="persica">persica</tp:taxon-name-part></tp:taxon-name></italic>
                </td><td rowspan="1" colspan="1">Pakistan, Baluchistan Province, Makran District, Gwadar</td><td rowspan="1" colspan="1">FMNH 247474</td><td rowspan="1" colspan="1" style="color: #152959">
                  <ext-link xmlns:xlink="http://www.w3.org/1999/xlink" ext-link-type="gen" xlink:href="JX440515" xlink:type="simple">JX440515</ext-link>
                </td><td rowspan="1" colspan="1">A</td><td rowspan="1" colspan="1">
                  <xref ref-type="bibr" rid="B10">Grismer et al. (2012)</xref>
                </td></tr><tr><td rowspan="1" colspan="1">
                  <italic><tp:taxon-name><tp:taxon-name-part taxon-name-part-type="genus" reg="Tropiocolotes">Tropiocolotes</tp:taxon-name-part> <tp:taxon-name-part taxon-name-part-type="species" reg="steudneri">steudneri</tp:taxon-name-part></tp:taxon-name></italic>
                </td><td rowspan="1" colspan="1">Unknow</td><td rowspan="1" colspan="1">JB 28</td><td rowspan="1" colspan="1" style="color: #152959">
                  <ext-link xmlns:xlink="http://www.w3.org/1999/xlink" ext-link-type="gen" xlink:href="JX440520" xlink:type="simple">JX440520</ext-link>
                </td><td rowspan="1" colspan="1">A</td><td rowspan="1" colspan="1">
                  <xref ref-type="bibr" rid="B10">Grismer et al. (2012)</xref>
                </td></tr><tr><td rowspan="1" colspan="1">
                  <italic><tp:taxon-name><tp:taxon-name-part taxon-name-part-type="genus" reg="Cyrtodactylus">Cyrtodactylus</tp:taxon-name-part> <tp:taxon-name-part taxon-name-part-type="species" reg="elok">elok</tp:taxon-name-part></tp:taxon-name></italic>
                </td><td rowspan="1" colspan="1"><abbrev xmlns:xlink="http://www.w3.org/1999/xlink" xlink:title="West Malaysia" id="ABBRID0EHMAE" xlink:type="simple">WM</abbrev>, Pahang, Fraser’s Hill, The Gap</td><td rowspan="1" colspan="1"><named-content xmlns:xlink="http://www.w3.org/1999/xlink" content-type="dwc:institutional_code" xlink:type="simple">LSUHC</named-content> 6471</td><td rowspan="1" colspan="1" style="color: #152959">
                  <ext-link xmlns:xlink="http://www.w3.org/1999/xlink" ext-link-type="gen" xlink:href="JQ889180" xlink:type="simple">JQ889180</ext-link>
                </td><td rowspan="1" colspan="1">A</td><td rowspan="1" colspan="1">
                  <xref ref-type="bibr" rid="B10">Grismer et al. (2012)</xref>
                </td></tr><tr><td rowspan="3" colspan="1">
                  <italic><tp:taxon-name><tp:taxon-name-part taxon-name-part-type="genus" reg="Cyrtodactylus">C.</tp:taxon-name-part> <tp:taxon-name-part taxon-name-part-type="species" reg="intermedius">intermedius</tp:taxon-name-part></tp:taxon-name></italic>
                </td><td rowspan="1" colspan="1"><abbrev xmlns:xlink="http://www.w3.org/1999/xlink" xlink:title="Thailand" id="ABBRID0EAOAE" xlink:type="simple">TH</abbrev>, Chantaburi Province, Khao Khitchakut District</td><td rowspan="1" colspan="1"><named-content xmlns:xlink="http://www.w3.org/1999/xlink" content-type="dwc:institutional_code" xlink:type="simple">LSUHC</named-content> 9513</td><td rowspan="1" colspan="1" style="color: #152959">
                  <ext-link xmlns:xlink="http://www.w3.org/1999/xlink" ext-link-type="gen" xlink:href="JX519469" xlink:type="simple">JX519469</ext-link>
                </td><td rowspan="1" colspan="1">A</td><td rowspan="1" colspan="1">
                  <xref ref-type="bibr" rid="B10">Grismer et al. (2012)</xref>
                </td></tr><tr><td rowspan="1" colspan="1"><abbrev xmlns:xlink="http://www.w3.org/1999/xlink" xlink:title="Thailand" id="ABBRID0EKPAE" xlink:type="simple">TH</abbrev>, Chantaburi Province, Khao Khitchakut District</td><td rowspan="1" colspan="1"><named-content xmlns:xlink="http://www.w3.org/1999/xlink" content-type="dwc:institutional_code" xlink:type="simple">LSUHC</named-content> 9514</td><td rowspan="1" colspan="1" style="color: #152959">
                  <ext-link xmlns:xlink="http://www.w3.org/1999/xlink" ext-link-type="gen" xlink:href="JX519470" xlink:type="simple">JX519470</ext-link>
                </td><td rowspan="1" colspan="1">A</td><td rowspan="1" colspan="1">
                  <xref ref-type="bibr" rid="B10">Grismer et al. (2012)</xref>
                </td></tr><tr><td rowspan="1" colspan="1">Laos, Khammouan Province, Nakai District</td><td rowspan="1" colspan="1">FMNH 255454</td><td rowspan="1" colspan="1" style="color: #152959">
                  <ext-link xmlns:xlink="http://www.w3.org/1999/xlink" ext-link-type="gen" xlink:href="JQ889181" xlink:type="simple">JQ889181</ext-link>
                </td><td rowspan="1" colspan="1">A</td><td rowspan="1" colspan="1">
                  <xref ref-type="bibr" rid="B10">Grismer et al. (2012)</xref>
                </td></tr><tr><td rowspan="1" colspan="1"><italic><tp:taxon-name><tp:taxon-name-part taxon-name-part-type="genus" reg="Cyrtodactylus">Cyrtodactylus</tp:taxon-name-part></tp:taxon-name></italic> sp.</td><td rowspan="1" colspan="1"><abbrev xmlns:xlink="http://www.w3.org/1999/xlink" xlink:title="Thailand" id="ABBRID0E2RAE" xlink:type="simple">TH</abbrev>, Loei, Phu Rua</td><td rowspan="1" colspan="1">FMNH 265806</td><td rowspan="1" colspan="1" style="color: #152959">
                  <ext-link xmlns:xlink="http://www.w3.org/1999/xlink" ext-link-type="gen" xlink:href="JX519471" xlink:type="simple">JX519471</ext-link>
                </td><td rowspan="1" colspan="1">A</td><td rowspan="1" colspan="1">
                  <xref ref-type="bibr" rid="B10">Grismer et al. (2012)</xref>
                </td></tr><tr><td rowspan="4" colspan="1">
                  <italic><tp:taxon-name><tp:taxon-name-part taxon-name-part-type="genus" reg="Cyrtodactylus">C.</tp:taxon-name-part> <tp:taxon-name-part taxon-name-part-type="species" reg="astrum">astrum</tp:taxon-name-part></tp:taxon-name></italic>
                </td><td rowspan="1" colspan="1"><abbrev xmlns:xlink="http://www.w3.org/1999/xlink" xlink:title="West Malaysia" id="ABBRID0ELTAE" xlink:type="simple">WM</abbrev>, Perlis, Gua Kelam</td><td rowspan="1" colspan="1"><named-content xmlns:xlink="http://www.w3.org/1999/xlink" content-type="dwc:institutional_code" xlink:type="simple">LSUHC</named-content> 8806</td><td rowspan="1" colspan="1" style="color: #152959">
                  <ext-link xmlns:xlink="http://www.w3.org/1999/xlink" ext-link-type="gen" xlink:href="JX519481" xlink:type="simple">JX519481</ext-link>
                </td><td rowspan="1" colspan="1">A</td><td rowspan="1" colspan="1">
                  <xref ref-type="bibr" rid="B10">Grismer et al. (2012)</xref>
                </td></tr><tr><td rowspan="1" colspan="1"><abbrev xmlns:xlink="http://www.w3.org/1999/xlink" xlink:title="West Malaysia" id="ABBRID0EVUAE" xlink:type="simple">WM</abbrev>, Perlis, Gua Kelam</td><td rowspan="1" colspan="1"><named-content xmlns:xlink="http://www.w3.org/1999/xlink" content-type="dwc:institutional_code" xlink:type="simple">LSUHC</named-content> 8808</td><td rowspan="1" colspan="1" style="color: #152959">
                  <ext-link xmlns:xlink="http://www.w3.org/1999/xlink" ext-link-type="gen" xlink:href="JX519479" xlink:type="simple">JX519479</ext-link>
                </td><td rowspan="1" colspan="1">A</td><td rowspan="1" colspan="1">
                  <xref ref-type="bibr" rid="B10">Grismer et al. (2012)</xref>
                </td></tr><tr><td rowspan="1" colspan="1"><abbrev xmlns:xlink="http://www.w3.org/1999/xlink" xlink:title="West Malaysia" id="ABBRID0E6VAE" xlink:type="simple">WM</abbrev>, Perlis, Kuala Perlis</td><td rowspan="1" colspan="1"><named-content xmlns:xlink="http://www.w3.org/1999/xlink" content-type="dwc:institutional_code" xlink:type="simple">LSUHC</named-content> 8815</td><td rowspan="1" colspan="1" style="color: #152959">
                  <ext-link xmlns:xlink="http://www.w3.org/1999/xlink" ext-link-type="gen" xlink:href="JX519482" xlink:type="simple">JX519482</ext-link>
                </td><td rowspan="1" colspan="1">A</td><td rowspan="1" colspan="1">
                  <xref ref-type="bibr" rid="B10">Grismer et al. (2012)</xref>
                </td></tr><tr><td rowspan="1" colspan="1"><abbrev xmlns:xlink="http://www.w3.org/1999/xlink" xlink:title="West Malaysia" id="ABBRID0EJXAE" xlink:type="simple">WM</abbrev>, Perlis, Kuala Perlis</td><td rowspan="1" colspan="1"><named-content xmlns:xlink="http://www.w3.org/1999/xlink" content-type="dwc:institutional_code" xlink:type="simple">LSUHC</named-content> 8816 (paratype)</td><td rowspan="1" colspan="1" style="color: #152959">
                  <ext-link xmlns:xlink="http://www.w3.org/1999/xlink" ext-link-type="gen" xlink:href="JX519483" xlink:type="simple">JX519483</ext-link>
                </td><td rowspan="1" colspan="1">A</td><td rowspan="1" colspan="1">
                  <xref ref-type="bibr" rid="B10">Grismer et al. (2012)</xref>
                </td></tr><tr><td rowspan="3" colspan="1">
                  <italic><tp:taxon-name><tp:taxon-name-part taxon-name-part-type="genus" reg="Cyrtodactylus">C.</tp:taxon-name-part> <tp:taxon-name-part taxon-name-part-type="species" reg="australotitiwangsaensis">australotitiwangsaensis</tp:taxon-name-part></tp:taxon-name></italic>
                </td><td rowspan="1" colspan="1"><abbrev xmlns:xlink="http://www.w3.org/1999/xlink" xlink:title="West Malaysia" id="ABBRID0ECZAE" xlink:type="simple">WM</abbrev>, Pahang, Genting Highlands</td><td rowspan="1" colspan="1"><named-content xmlns:xlink="http://www.w3.org/1999/xlink" content-type="dwc:institutional_code" xlink:type="simple">LSUHC</named-content> 6637 (holotype)</td><td rowspan="1" colspan="1" style="color: #152959">
                  <ext-link xmlns:xlink="http://www.w3.org/1999/xlink" ext-link-type="gen" xlink:href="JX519484" xlink:type="simple">JX519484</ext-link>
                </td><td rowspan="1" colspan="1">A</td><td rowspan="1" colspan="1">
                  <xref ref-type="bibr" rid="B10">Grismer et al. (2012)</xref>
                </td></tr><tr><td rowspan="1" colspan="1"><abbrev xmlns:xlink="http://www.w3.org/1999/xlink" xlink:title="West Malaysia" id="ABBRID0EM1AE" xlink:type="simple">WM</abbrev>, Pahang, Fraser’s Hill</td><td rowspan="1" colspan="1"><named-content xmlns:xlink="http://www.w3.org/1999/xlink" content-type="dwc:institutional_code" xlink:type="simple">LSUHC</named-content> 8086</td><td rowspan="1" colspan="1" style="color: #152959">
                  <ext-link xmlns:xlink="http://www.w3.org/1999/xlink" ext-link-type="gen" xlink:href="JX519486" xlink:type="simple">JX519486</ext-link>
                </td><td rowspan="1" colspan="1">A</td><td rowspan="1" colspan="1">
                  <xref ref-type="bibr" rid="B10">Grismer et al. (2012)</xref>
                </td></tr><tr><td rowspan="1" colspan="1"><abbrev xmlns:xlink="http://www.w3.org/1999/xlink" xlink:title="West Malaysia" id="ABBRID0EW2AE" xlink:type="simple">WM</abbrev>, Pahang, Fraser’s Hill</td><td rowspan="1" colspan="1"><named-content xmlns:xlink="http://www.w3.org/1999/xlink" content-type="dwc:institutional_code" xlink:type="simple">LSUHC</named-content> 8087</td><td rowspan="1" colspan="1" style="color: #152959">
                  <ext-link xmlns:xlink="http://www.w3.org/1999/xlink" ext-link-type="gen" xlink:href="JX519485" xlink:type="simple">JX519485</ext-link>
                </td><td rowspan="1" colspan="1">A</td><td rowspan="1" colspan="1">
                  <xref ref-type="bibr" rid="B10">Grismer et al. (2012)</xref>
                </td></tr><tr><td rowspan="4" colspan="1">
                  <italic><tp:taxon-name><tp:taxon-name-part taxon-name-part-type="genus" reg="Cyrtodactylus">C.</tp:taxon-name-part> <tp:taxon-name-part taxon-name-part-type="species" reg="bintangrendah">bintangrendah</tp:taxon-name-part></tp:taxon-name></italic>
                </td><td rowspan="1" colspan="1"><abbrev xmlns:xlink="http://www.w3.org/1999/xlink" xlink:title="West Malaysia" id="ABBRID0EP4AE" xlink:type="simple">WM</abbrev>, Kedah, Bukit Palang</td><td rowspan="1" colspan="1"><named-content xmlns:xlink="http://www.w3.org/1999/xlink" content-type="dwc:institutional_code" xlink:type="simple">LSUHC</named-content> 9984</td><td rowspan="1" colspan="1" style="color: #152959">
                  <ext-link xmlns:xlink="http://www.w3.org/1999/xlink" ext-link-type="gen" xlink:href="JX519487" xlink:type="simple">JX519487</ext-link>
                </td><td rowspan="1" colspan="1">A</td><td rowspan="1" colspan="1">
                  <xref ref-type="bibr" rid="B10">Grismer et al. (2012)</xref>
                </td></tr><tr><td rowspan="1" colspan="1"><abbrev xmlns:xlink="http://www.w3.org/1999/xlink" xlink:title="West Malaysia" id="ABBRID0EZ5AE" xlink:type="simple">WM</abbrev>, Kedah, Bukit Mertajam</td><td rowspan="1" colspan="1"><named-content xmlns:xlink="http://www.w3.org/1999/xlink" content-type="dwc:institutional_code" xlink:type="simple">LSUHC</named-content> 10331 (paratype)</td><td rowspan="1" colspan="1" style="color: #152959">
                  <ext-link xmlns:xlink="http://www.w3.org/1999/xlink" ext-link-type="gen" xlink:href="MN125076" xlink:type="simple">MN125076</ext-link>
                </td><td rowspan="1" colspan="1">A</td><td rowspan="1" colspan="1">
                  <xref ref-type="bibr" rid="B26">Quah et al. (2019)</xref>
                </td></tr><tr><td rowspan="1" colspan="1"><abbrev xmlns:xlink="http://www.w3.org/1999/xlink" xlink:title="West Malaysia" id="ABBRID0EEAAG" xlink:type="simple">WM</abbrev>, Kedah, Bukit Mertajam</td><td rowspan="1" colspan="1"><named-content xmlns:xlink="http://www.w3.org/1999/xlink" content-type="dwc:institutional_code" xlink:type="simple">LSUHC</named-content> 10519</td><td rowspan="1" colspan="1" style="color: #152959">
                  <ext-link xmlns:xlink="http://www.w3.org/1999/xlink" ext-link-type="gen" xlink:href="MN125077" xlink:type="simple">MN125077</ext-link>
                </td><td rowspan="1" colspan="1">A</td><td rowspan="1" colspan="1">
                  <xref ref-type="bibr" rid="B26">Quah et al. (2019)</xref>
                </td></tr><tr><td rowspan="1" colspan="1"><abbrev xmlns:xlink="http://www.w3.org/1999/xlink" xlink:title="West Malaysia" id="ABBRID0EOBAG" xlink:type="simple">WM</abbrev>, Kedah, Bukit Mertajam</td><td rowspan="1" colspan="1"><named-content xmlns:xlink="http://www.w3.org/1999/xlink" content-type="dwc:institutional_code" xlink:type="simple">LSUHC</named-content> 10520 (paratype)</td><td rowspan="1" colspan="1" style="color: #152959">
                  <ext-link xmlns:xlink="http://www.w3.org/1999/xlink" ext-link-type="gen" xlink:href="MN125078" xlink:type="simple">MN125078</ext-link>
                </td><td rowspan="1" colspan="1">A</td><td rowspan="1" colspan="1">
                  <xref ref-type="bibr" rid="B26">Quah et al. (2019)</xref>
                </td></tr><tr><td rowspan="2" colspan="1">
                  <italic><tp:taxon-name><tp:taxon-name-part taxon-name-part-type="genus" reg="Cyrtodactylus">C.</tp:taxon-name-part> <tp:taxon-name-part taxon-name-part-type="species" reg="bintangtinggi">bintangtinggi</tp:taxon-name-part></tp:taxon-name></italic>
                </td><td rowspan="1" colspan="1"><abbrev xmlns:xlink="http://www.w3.org/1999/xlink" xlink:title="West Malaysia" id="ABBRID0EHDAG" xlink:type="simple">WM</abbrev>, Perak, Bukit Larut</td><td rowspan="1" colspan="1"><named-content xmlns:xlink="http://www.w3.org/1999/xlink" content-type="dwc:institutional_code" xlink:type="simple">LSUHC</named-content> 8862</td><td rowspan="1" colspan="1" style="color: #152959">
                  <ext-link xmlns:xlink="http://www.w3.org/1999/xlink" ext-link-type="gen" xlink:href="JX519493" xlink:type="simple">JX519493</ext-link>
                </td><td rowspan="1" colspan="1">A</td><td rowspan="1" colspan="1">
                  <xref ref-type="bibr" rid="B10">Grismer et al. (2012)</xref>
                </td></tr><tr><td rowspan="1" colspan="1"><abbrev xmlns:xlink="http://www.w3.org/1999/xlink" xlink:title="West Malaysia" id="ABBRID0EREAG" xlink:type="simple">WM</abbrev>, Perak, Bukit Larut</td><td rowspan="1" colspan="1"><named-content xmlns:xlink="http://www.w3.org/1999/xlink" content-type="dwc:institutional_code" xlink:type="simple">LSUHC</named-content> 9006 (paratype)</td><td rowspan="1" colspan="1" style="color: #152959">
                  <ext-link xmlns:xlink="http://www.w3.org/1999/xlink" ext-link-type="gen" xlink:href="JX519494" xlink:type="simple">JX519494</ext-link>
                </td><td rowspan="1" colspan="1">A</td><td rowspan="1" colspan="1">
                  <xref ref-type="bibr" rid="B10">Grismer et al. (2012)</xref>
                </td></tr><tr><td rowspan="3" colspan="1">
                  <italic><tp:taxon-name><tp:taxon-name-part taxon-name-part-type="genus" reg="Cyrtodactylus">C.</tp:taxon-name-part> <tp:taxon-name-part taxon-name-part-type="species" reg="dayangbuntingensis">dayangbuntingensis</tp:taxon-name-part></tp:taxon-name></italic>
                </td><td rowspan="1" colspan="1"><abbrev xmlns:xlink="http://www.w3.org/1999/xlink" xlink:title="West Malaysia" id="ABBRID0EKGAG" xlink:type="simple">WM</abbrev>, Kedah, Dayang Bunting Island</td><td rowspan="1" colspan="1"><named-content xmlns:xlink="http://www.w3.org/1999/xlink" content-type="dwc:institutional_code" xlink:type="simple">LSUHC</named-content> 14353</td><td rowspan="1" colspan="1" style="color: #152959">
                  <ext-link xmlns:xlink="http://www.w3.org/1999/xlink" ext-link-type="gen" xlink:href="MN125090" xlink:type="simple">MN125090</ext-link>
                </td><td rowspan="1" colspan="1">A</td><td rowspan="1" colspan="1">
                  <xref ref-type="bibr" rid="B26">Quah et al. (2019)</xref>
                </td></tr><tr><td rowspan="1" colspan="1"><abbrev xmlns:xlink="http://www.w3.org/1999/xlink" xlink:title="West Malaysia" id="ABBRID0EUHAG" xlink:type="simple">WM</abbrev>, Kedah, Dayang Bunting Island</td><td rowspan="1" colspan="1"><named-content xmlns:xlink="http://www.w3.org/1999/xlink" content-type="dwc:institutional_code" xlink:type="simple">LSUHC</named-content> 14354</td><td rowspan="1" colspan="1" style="color: #152959">
                  <ext-link xmlns:xlink="http://www.w3.org/1999/xlink" ext-link-type="gen" xlink:href="MN125091" xlink:type="simple">MN125091</ext-link>
                </td><td rowspan="1" colspan="1">A</td><td rowspan="1" colspan="1">
                  <xref ref-type="bibr" rid="B26">Quah et al. (2019)</xref>
                </td></tr><tr><td rowspan="1" colspan="1"><abbrev xmlns:xlink="http://www.w3.org/1999/xlink" xlink:title="West Malaysia" id="ABBRID0E5IAG" xlink:type="simple">WM</abbrev>, Kedah, Dayang Bunting Island</td><td rowspan="1" colspan="1"><named-content xmlns:xlink="http://www.w3.org/1999/xlink" content-type="dwc:institutional_code" xlink:type="simple">LSUHC</named-content> 14355</td><td rowspan="1" colspan="1" style="color: #152959">
                  <ext-link xmlns:xlink="http://www.w3.org/1999/xlink" ext-link-type="gen" xlink:href="MN125092" xlink:type="simple">MN125092</ext-link>
                </td><td rowspan="1" colspan="1">A</td><td rowspan="1" colspan="1">
                  <xref ref-type="bibr" rid="B26">Quah et al. (2019)</xref>
                </td></tr><tr><td rowspan="3" colspan="1">
                  <italic><tp:taxon-name><tp:taxon-name-part taxon-name-part-type="genus" reg="Cyrtodactylus">C.</tp:taxon-name-part> <tp:taxon-name-part taxon-name-part-type="species" reg="evanquahi">evanquahi</tp:taxon-name-part></tp:taxon-name></italic>
                </td><td rowspan="1" colspan="1"><abbrev xmlns:xlink="http://www.w3.org/1999/xlink" xlink:title="West Malaysia" id="ABBRID0EXKAG" xlink:type="simple">WM</abbrev>, Kedah, Gunung Baling</td><td rowspan="1" colspan="1">BYU 53435 (holotype)</td><td rowspan="1" colspan="1" style="color: #152959">
                  <ext-link xmlns:xlink="http://www.w3.org/1999/xlink" ext-link-type="gen" xlink:href="MN586889" xlink:type="simple">MN586889</ext-link>
                </td><td rowspan="1" colspan="1">A</td><td rowspan="1" colspan="1">
                  <xref ref-type="bibr" rid="B38">Wood et al. (2020)</xref>
                </td></tr><tr><td rowspan="1" colspan="1"><abbrev xmlns:xlink="http://www.w3.org/1999/xlink" xlink:title="West Malaysia" id="ABBRID0EYLAG" xlink:type="simple">WM</abbrev>, Kedah, Gunung Baling</td><td rowspan="1" colspan="1">BYU 53436 (paratype)</td><td rowspan="1" colspan="1" style="color: #152959">
                  <ext-link xmlns:xlink="http://www.w3.org/1999/xlink" ext-link-type="gen" xlink:href="MN586890" xlink:type="simple">MN586890</ext-link>
                </td><td rowspan="1" colspan="1">A</td><td rowspan="1" colspan="1">
                  <xref ref-type="bibr" rid="B38">Wood et al. (2020)</xref>
                </td></tr><tr><td rowspan="1" colspan="1"><abbrev xmlns:xlink="http://www.w3.org/1999/xlink" xlink:title="West Malaysia" id="ABBRID0EZMAG" xlink:type="simple">WM</abbrev>, Kedah, Gunung Baling</td><td rowspan="1" colspan="1">BYU 53437 (paratype)</td><td rowspan="1" colspan="1" style="color: #152959">
                  <ext-link xmlns:xlink="http://www.w3.org/1999/xlink" ext-link-type="gen" xlink:href="MN586891" xlink:type="simple">MN586891</ext-link>
                </td><td rowspan="1" colspan="1">A</td><td rowspan="1" colspan="1">
                  <xref ref-type="bibr" rid="B38">Wood et al. (2020)</xref>
                </td></tr><tr><td rowspan="6" colspan="1">
                  <italic><tp:taxon-name><tp:taxon-name-part taxon-name-part-type="genus" reg="Cyrtodactylus">C.</tp:taxon-name-part> <tp:taxon-name-part taxon-name-part-type="species" reg="hidupselamanya">hidupselamanya</tp:taxon-name-part></tp:taxon-name></italic>
                </td><td rowspan="1" colspan="1"><abbrev xmlns:xlink="http://www.w3.org/1999/xlink" xlink:title="West Malaysia" id="ABBRID0EJOAG" xlink:type="simple">WM</abbrev>, Kelantan, Felda Chiku 7</td><td rowspan="1" colspan="1"><named-content xmlns:xlink="http://www.w3.org/1999/xlink" content-type="dwc:institutional_code" xlink:type="simple">LSUHC</named-content> 12158 (paratype)</td><td rowspan="1" colspan="1" style="color: #152959">
                  <ext-link xmlns:xlink="http://www.w3.org/1999/xlink" ext-link-type="gen" xlink:href="KX011412" xlink:type="simple">KX011412</ext-link>
                </td><td rowspan="1" colspan="1">A</td><td rowspan="1" colspan="1">
                  <xref ref-type="bibr" rid="B4">Grismer et al. (2016)</xref>
                </td></tr><tr><td rowspan="1" colspan="1"><abbrev xmlns:xlink="http://www.w3.org/1999/xlink" xlink:title="West Malaysia" id="ABBRID0ETPAG" xlink:type="simple">WM</abbrev>, Kelantan, Felda Chiku 7</td><td rowspan="1" colspan="1"><named-content xmlns:xlink="http://www.w3.org/1999/xlink" content-type="dwc:institutional_code" xlink:type="simple">LSUHC</named-content> 12160 (paratype)</td><td rowspan="1" colspan="1" style="color: #152959">
                  <ext-link xmlns:xlink="http://www.w3.org/1999/xlink" ext-link-type="gen" xlink:href="KX011414" xlink:type="simple">KX011414</ext-link>
                </td><td rowspan="1" colspan="1">A</td><td rowspan="1" colspan="1">
                  <xref ref-type="bibr" rid="B4">Grismer et al. (2016)</xref>
                </td></tr><tr><td rowspan="1" colspan="1"><abbrev xmlns:xlink="http://www.w3.org/1999/xlink" xlink:title="West Malaysia" id="ABBRID0E4QAG" xlink:type="simple">WM</abbrev>, Kelantan, Felda Chiku 7</td><td rowspan="1" colspan="1"><named-content xmlns:xlink="http://www.w3.org/1999/xlink" content-type="dwc:institutional_code" xlink:type="simple">LSUHC</named-content> 12161 (paratype)</td><td rowspan="1" colspan="1" style="color: #152959">
                  <ext-link xmlns:xlink="http://www.w3.org/1999/xlink" ext-link-type="gen" xlink:href="KX011415" xlink:type="simple">KX011415</ext-link>
                </td><td rowspan="1" colspan="1">A</td><td rowspan="1" colspan="1">
                  <xref ref-type="bibr" rid="B4">Grismer et al. (2016)</xref>
                </td></tr><tr><td rowspan="1" colspan="1"><abbrev xmlns:xlink="http://www.w3.org/1999/xlink" xlink:title="West Malaysia" id="ABBRID0EHSAG" xlink:type="simple">WM</abbrev>, Kelantan, Felda Chiku 7</td><td rowspan="1" colspan="1"><named-content xmlns:xlink="http://www.w3.org/1999/xlink" content-type="dwc:institutional_code" xlink:type="simple">LSUHC</named-content> 12162 (paratype)</td><td rowspan="1" colspan="1" style="color: #152959">
                  <ext-link xmlns:xlink="http://www.w3.org/1999/xlink" ext-link-type="gen" xlink:href="KX011416" xlink:type="simple">KX011416</ext-link>
                </td><td rowspan="1" colspan="1">A</td><td rowspan="1" colspan="1">
                  <xref ref-type="bibr" rid="B4">Grismer et al. (2016)</xref>
                </td></tr><tr><td rowspan="1" colspan="1"><abbrev xmlns:xlink="http://www.w3.org/1999/xlink" xlink:title="West Malaysia" id="ABBRID0ERTAG" xlink:type="simple">WM</abbrev>, Kelantan, Felda Chiku 7</td><td rowspan="1" colspan="1"><named-content xmlns:xlink="http://www.w3.org/1999/xlink" content-type="dwc:institutional_code" xlink:type="simple">LSUHC</named-content> 12163 (holotype)</td><td rowspan="1" colspan="1" style="color: #152959">
                  <ext-link xmlns:xlink="http://www.w3.org/1999/xlink" ext-link-type="gen" xlink:href="KX011417" xlink:type="simple">KX011417</ext-link>
                </td><td rowspan="1" colspan="1">A</td><td rowspan="1" colspan="1">
                  <xref ref-type="bibr" rid="B4">Grismer et al. (2016)</xref>
                </td></tr><tr><td rowspan="1" colspan="1"><abbrev xmlns:xlink="http://www.w3.org/1999/xlink" xlink:title="West Malaysia" id="ABBRID0E2UAG" xlink:type="simple">WM</abbrev>, Kelantan, Felda Chiku 7</td><td rowspan="1" colspan="1"><named-content xmlns:xlink="http://www.w3.org/1999/xlink" content-type="dwc:institutional_code" xlink:type="simple">LSUHC</named-content> 12173 (paratype)</td><td rowspan="1" colspan="1" style="color: #152959">
                  <ext-link xmlns:xlink="http://www.w3.org/1999/xlink" ext-link-type="gen" xlink:href="KX011420" xlink:type="simple">KX011420</ext-link>
                </td><td rowspan="1" colspan="1">A</td><td rowspan="1" colspan="1">
                  <xref ref-type="bibr" rid="B4">Grismer et al. (2016)</xref>
                </td></tr><tr><td rowspan="3" colspan="1">
                  <italic><tp:taxon-name><tp:taxon-name-part taxon-name-part-type="genus" reg="Cyrtodactylus">C.</tp:taxon-name-part> <tp:taxon-name-part taxon-name-part-type="species" reg="jelawangensis">jelawangensis</tp:taxon-name-part></tp:taxon-name></italic>
                </td><td rowspan="1" colspan="1"><abbrev xmlns:xlink="http://www.w3.org/1999/xlink" xlink:title="West Malaysia" id="ABBRID0EUWAG" xlink:type="simple">WM</abbrev>, Gunung Stong, Kelantan</td><td rowspan="1" colspan="1"><named-content xmlns:xlink="http://www.w3.org/1999/xlink" content-type="dwc:institutional_code" xlink:type="simple">LSUHC</named-content> 11060 (paratype)</td><td rowspan="1" colspan="1" style="color: #152959">
                  <ext-link xmlns:xlink="http://www.w3.org/1999/xlink" ext-link-type="gen" xlink:href="KJ659850" xlink:type="simple">KJ659850</ext-link>
                </td><td rowspan="1" colspan="1">A</td><td rowspan="1" colspan="1">
                  <xref ref-type="bibr" rid="B5">Grismer et al. (2014)</xref>
                </td></tr><tr><td rowspan="1" colspan="1"><abbrev xmlns:xlink="http://www.w3.org/1999/xlink" xlink:title="West Malaysia" id="ABBRID0E5XAG" xlink:type="simple">WM</abbrev>, Kelantan, Gunung Stong</td><td rowspan="1" colspan="1"><named-content xmlns:xlink="http://www.w3.org/1999/xlink" content-type="dwc:institutional_code" xlink:type="simple">LSUHC</named-content> 11061 (paratype)</td><td rowspan="1" colspan="1" style="color: #152959">
                  <ext-link xmlns:xlink="http://www.w3.org/1999/xlink" ext-link-type="gen" xlink:href="KJ659851" xlink:type="simple">KJ659851</ext-link>
                </td><td rowspan="1" colspan="1">A</td><td rowspan="1" colspan="1">
                  <xref ref-type="bibr" rid="B5">Grismer et al. (2014)</xref>
                </td></tr><tr><td rowspan="1" colspan="1"><abbrev xmlns:xlink="http://www.w3.org/1999/xlink" xlink:title="West Malaysia" id="ABBRID0EIZAG" xlink:type="simple">WM</abbrev>, Gunung Stong, Kelantan</td><td rowspan="1" colspan="1"><named-content xmlns:xlink="http://www.w3.org/1999/xlink" content-type="dwc:institutional_code" xlink:type="simple">LSUHC</named-content> 11062 (holotype)</td><td rowspan="1" colspan="1" style="color: #152959">
                  <ext-link xmlns:xlink="http://www.w3.org/1999/xlink" ext-link-type="gen" xlink:href="KJ659852" xlink:type="simple">KJ659852</ext-link>
                </td><td rowspan="1" colspan="1">A</td><td rowspan="1" colspan="1">
                  <xref ref-type="bibr" rid="B5">Grismer et al. (2014)</xref>
                </td></tr><tr><td rowspan="4" colspan="1">
                  <italic><tp:taxon-name><tp:taxon-name-part taxon-name-part-type="genus" reg="Cyrtodactylus">C.</tp:taxon-name-part> <tp:taxon-name-part taxon-name-part-type="species" reg="langkawiensis">langkawiensis</tp:taxon-name-part></tp:taxon-name></italic>
                </td><td rowspan="1" colspan="1"><abbrev xmlns:xlink="http://www.w3.org/1999/xlink" xlink:title="West Malaysia" id="ABBRID0EB2AG" xlink:type="simple">WM</abbrev>, Kedah, Pulau Langkawi, Wat Wanaram</td><td rowspan="1" colspan="1"><named-content xmlns:xlink="http://www.w3.org/1999/xlink" content-type="dwc:institutional_code" xlink:type="simple">LSUHC</named-content> 9123 (paratype)</td><td rowspan="1" colspan="1" style="color: #152959">
                  <ext-link xmlns:xlink="http://www.w3.org/1999/xlink" ext-link-type="gen" xlink:href="JX519500" xlink:type="simple">JX519500</ext-link>
                </td><td rowspan="1" colspan="1">A</td><td rowspan="1" colspan="1">
                  <xref ref-type="bibr" rid="B10">Grismer et al. (2012)</xref>
                </td></tr><tr><td rowspan="1" colspan="1"><abbrev xmlns:xlink="http://www.w3.org/1999/xlink" xlink:title="West Malaysia" id="ABBRID0EL3AG" xlink:type="simple">WM</abbrev>, Kedah, Pulau Langkawi, Wat Wanaram</td><td rowspan="1" colspan="1"><named-content xmlns:xlink="http://www.w3.org/1999/xlink" content-type="dwc:institutional_code" xlink:type="simple">LSUHC</named-content> 9124 (paratype)</td><td rowspan="1" colspan="1" style="color: #152959">
                  <ext-link xmlns:xlink="http://www.w3.org/1999/xlink" ext-link-type="gen" xlink:href="JX519499" xlink:type="simple">JX519499</ext-link>
                </td><td rowspan="1" colspan="1">A</td><td rowspan="1" colspan="1">
                  <xref ref-type="bibr" rid="B10">Grismer et al. (2012)</xref>
                </td></tr><tr><td rowspan="1" colspan="1"><abbrev xmlns:xlink="http://www.w3.org/1999/xlink" xlink:title="West Malaysia" id="ABBRID0EV4AG" xlink:type="simple">WM</abbrev>, Kedah, Pulau Langkawi, Wat Wanaram</td><td rowspan="1" colspan="1"><named-content xmlns:xlink="http://www.w3.org/1999/xlink" content-type="dwc:institutional_code" xlink:type="simple">LSUHC</named-content> 9125</td><td rowspan="1" colspan="1" style="color: #152959">
                  <ext-link xmlns:xlink="http://www.w3.org/1999/xlink" ext-link-type="gen" xlink:href="JX519496" xlink:type="simple">JX519496</ext-link>
                </td><td rowspan="1" colspan="1">A</td><td rowspan="1" colspan="1">
                  <xref ref-type="bibr" rid="B10">Grismer et al. (2012)</xref>
                </td></tr><tr><td rowspan="1" colspan="1"><abbrev xmlns:xlink="http://www.w3.org/1999/xlink" xlink:title="West Malaysia" id="ABBRID0E65AG" xlink:type="simple">WM</abbrev>, Kedah, Pulau Langkawi, Wat Wanaram</td><td rowspan="1" colspan="1"><named-content xmlns:xlink="http://www.w3.org/1999/xlink" content-type="dwc:institutional_code" xlink:type="simple">LSUHC</named-content> 9435</td><td rowspan="1" colspan="1" style="color: #152959">
                  <ext-link xmlns:xlink="http://www.w3.org/1999/xlink" ext-link-type="gen" xlink:href="JX519495" xlink:type="simple">JX519495</ext-link>
                </td><td rowspan="1" colspan="1">A</td><td rowspan="1" colspan="1">
                  <xref ref-type="bibr" rid="B10">Grismer et al. (2012)</xref>
                </td></tr><tr><td rowspan="4" colspan="1">
                  <italic><tp:taxon-name><tp:taxon-name-part taxon-name-part-type="genus" reg="Cyrtodactylus">C.</tp:taxon-name-part> <tp:taxon-name-part taxon-name-part-type="species" reg="lekaguli">lekaguli</tp:taxon-name-part></tp:taxon-name></italic>
                </td><td rowspan="1" colspan="1"><abbrev xmlns:xlink="http://www.w3.org/1999/xlink" xlink:title="Thailand" id="ABBRID0EYABG" xlink:type="simple">TH</abbrev>, Phang-nga Province, Takua Pa District</td><td rowspan="1" colspan="1"><abbrev xmlns:xlink="http://www.w3.org/1999/xlink" content-type="institution" xlink:title="Zoological Museum, Kasetsart University, Thailand" id="ABBRID0EABBG" xlink:type="simple">ZMKU</abbrev> 00720</td><td rowspan="1" colspan="1" style="color: #152959">
                  <ext-link xmlns:xlink="http://www.w3.org/1999/xlink" ext-link-type="gen" xlink:href="KX011425" xlink:type="simple">KX011425</ext-link>
                </td><td rowspan="1" colspan="1">A</td><td rowspan="1" colspan="1">
                  <xref ref-type="bibr" rid="B4">Grismer et al. (2016)</xref>
                </td></tr><tr><td rowspan="1" colspan="1"><abbrev xmlns:xlink="http://www.w3.org/1999/xlink" xlink:title="Thailand" id="ABBRID0E6BBG" xlink:type="simple">TH</abbrev>, Phang-nga Province, Takua Pa District</td><td rowspan="1" colspan="1"><abbrev xmlns:xlink="http://www.w3.org/1999/xlink" content-type="institution" xlink:title="Zoological Museum, Kasetsart University, Thailand" id="ABBRID0EHCBG" xlink:type="simple">ZMKU</abbrev> 00721</td><td rowspan="1" colspan="1" style="color: #152959">
                  <ext-link xmlns:xlink="http://www.w3.org/1999/xlink" ext-link-type="gen" xlink:href="KX011426" xlink:type="simple">KX011426</ext-link>
                </td><td rowspan="1" colspan="1">A</td><td rowspan="1" colspan="1">
                  <xref ref-type="bibr" rid="B4">Grismer et al. (2016)</xref>
                </td></tr><tr><td rowspan="1" colspan="1"><abbrev xmlns:xlink="http://www.w3.org/1999/xlink" xlink:title="Thailand" id="ABBRID0EGDBG" xlink:type="simple">TH</abbrev>, Phang-nga Province, Takua Pa District</td><td rowspan="1" colspan="1"><abbrev xmlns:xlink="http://www.w3.org/1999/xlink" content-type="institution" xlink:title="Zoological Museum, Kasetsart University, Thailand" id="ABBRID0EODBG" xlink:type="simple">ZMKU</abbrev> 00722</td><td rowspan="1" colspan="1" style="color: #152959">
                  <ext-link xmlns:xlink="http://www.w3.org/1999/xlink" ext-link-type="gen" xlink:href="KX011427" xlink:type="simple">KX011427</ext-link>
                </td><td rowspan="1" colspan="1">A</td><td rowspan="1" colspan="1">
                  <xref ref-type="bibr" rid="B4">Grismer et al. (2016)</xref>
                </td></tr><tr><td rowspan="1" colspan="1"><abbrev xmlns:xlink="http://www.w3.org/1999/xlink" xlink:title="Thailand" id="ABBRID0ENEBG" xlink:type="simple">TH</abbrev>, Phang-nga Province, Takua Pa District</td><td rowspan="1" colspan="1"><abbrev xmlns:xlink="http://www.w3.org/1999/xlink" content-type="institution" xlink:title="Zoological Museum, Kasetsart University, Thailand" id="ABBRID0EVEBG" xlink:type="simple">ZMKU</abbrev> 00723</td><td rowspan="1" colspan="1" style="color: #152959">
                  <ext-link xmlns:xlink="http://www.w3.org/1999/xlink" ext-link-type="gen" xlink:href="KX011428" xlink:type="simple">KX011428</ext-link>
                </td><td rowspan="1" colspan="1">A</td><td rowspan="1" colspan="1">
                  <xref ref-type="bibr" rid="B4">Grismer et al. (2016)</xref>
                </td></tr><tr><td rowspan="4" colspan="1">
                  <italic><tp:taxon-name><tp:taxon-name-part taxon-name-part-type="genus" reg="Cyrtodactylus">C.</tp:taxon-name-part> <tp:taxon-name-part taxon-name-part-type="species" reg="lenggongensis">lenggongensis</tp:taxon-name-part></tp:taxon-name></italic>
                </td><td rowspan="1" colspan="1"><abbrev xmlns:xlink="http://www.w3.org/1999/xlink" xlink:title="West Malaysia" id="ABBRID0EDGBG" xlink:type="simple">WM</abbrev>, Perak, Lenggong Valley</td><td rowspan="1" colspan="1"><named-content xmlns:xlink="http://www.w3.org/1999/xlink" content-type="dwc:institutional_code" xlink:type="simple">LSUHC</named-content> 9974 (holotype)</td><td rowspan="1" colspan="1" style="color: #152959">
                  <ext-link xmlns:xlink="http://www.w3.org/1999/xlink" ext-link-type="gen" xlink:href="JX519490" xlink:type="simple">JX519490</ext-link>
                </td><td rowspan="1" colspan="1">A</td><td rowspan="1" colspan="1">
                  <xref ref-type="bibr" rid="B10">Grismer et al. (2012)</xref>
                </td></tr><tr><td rowspan="1" colspan="1"><abbrev xmlns:xlink="http://www.w3.org/1999/xlink" xlink:title="West Malaysia" id="ABBRID0ENHBG" xlink:type="simple">WM</abbrev>, Perak, Lenggong Valley</td><td rowspan="1" colspan="1"><named-content xmlns:xlink="http://www.w3.org/1999/xlink" content-type="dwc:institutional_code" xlink:type="simple">LSUHC</named-content> 9975 (paratype)</td><td rowspan="1" colspan="1" style="color: #152959">
                  <ext-link xmlns:xlink="http://www.w3.org/1999/xlink" ext-link-type="gen" xlink:href="JX519488" xlink:type="simple">JX519488</ext-link>
                </td><td rowspan="1" colspan="1">A</td><td rowspan="1" colspan="1">
                  <xref ref-type="bibr" rid="B10">Grismer et al. (2012)</xref>
                </td></tr><tr><td rowspan="1" colspan="1"><abbrev xmlns:xlink="http://www.w3.org/1999/xlink" xlink:title="West Malaysia" id="ABBRID0EXIBG" xlink:type="simple">WM</abbrev>, Perak, Lenggong Valley</td><td rowspan="1" colspan="1"><named-content xmlns:xlink="http://www.w3.org/1999/xlink" content-type="dwc:institutional_code" xlink:type="simple">LSUHC</named-content> 9976 (paratype)</td><td rowspan="1" colspan="1" style="color: #152959">
                  <ext-link xmlns:xlink="http://www.w3.org/1999/xlink" ext-link-type="gen" xlink:href="JX519489" xlink:type="simple">JX519489</ext-link>
                </td><td rowspan="1" colspan="1">A</td><td rowspan="1" colspan="1">
                  <xref ref-type="bibr" rid="B10">Grismer et al. (2012)</xref>
                </td></tr><tr><td rowspan="1" colspan="1"><abbrev xmlns:xlink="http://www.w3.org/1999/xlink" xlink:title="West Malaysia" id="ABBRID0EBKBG" xlink:type="simple">WM</abbrev>, Perak, Lenggong Valley</td><td rowspan="1" colspan="1"><named-content xmlns:xlink="http://www.w3.org/1999/xlink" content-type="dwc:institutional_code" xlink:type="simple">LSUHC</named-content> 9977 (paratype)</td><td rowspan="1" colspan="1" style="color: #152959">
                  <ext-link xmlns:xlink="http://www.w3.org/1999/xlink" ext-link-type="gen" xlink:href="JX519491" xlink:type="simple">JX519491</ext-link>
                </td><td rowspan="1" colspan="1">A</td><td rowspan="1" colspan="1">
                  <xref ref-type="bibr" rid="B10">Grismer et al. (2012)</xref>
                </td></tr><tr><td rowspan="7" colspan="1">
                  <italic><tp:taxon-name><tp:taxon-name-part taxon-name-part-type="genus" reg="Cyrtodactylus">C.</tp:taxon-name-part> <tp:taxon-name-part taxon-name-part-type="species" reg="macrotuberculatus">macrotuberculatus</tp:taxon-name-part></tp:taxon-name></italic>
                </td><td rowspan="1" colspan="1"><abbrev xmlns:xlink="http://www.w3.org/1999/xlink" xlink:title="West Malaysia" id="ABBRID0E1LBG" xlink:type="simple">WM</abbrev>, Kedah, Kuala Nerang</td><td rowspan="1" colspan="1">BYU 51869</td><td rowspan="1" colspan="1" style="color: #152959">
                  <ext-link xmlns:xlink="http://www.w3.org/1999/xlink" ext-link-type="gen" xlink:href="MN125085" xlink:type="simple">MN125085</ext-link>
                </td><td rowspan="1" colspan="1">A</td><td rowspan="1" colspan="1">
                  <xref ref-type="bibr" rid="B26">Quah et al. (2019)</xref>
                </td></tr><tr><td rowspan="1" colspan="1"><abbrev xmlns:xlink="http://www.w3.org/1999/xlink" xlink:title="West Malaysia" id="ABBRID0E2MBG" xlink:type="simple">WM</abbrev>, Kedah, Kuala Nerang</td><td rowspan="1" colspan="1">BYU 51870</td><td rowspan="1" colspan="1" style="color: #152959">
                  <ext-link xmlns:xlink="http://www.w3.org/1999/xlink" ext-link-type="gen" xlink:href="MN125086" xlink:type="simple">MN125086</ext-link>
                </td><td rowspan="1" colspan="1">A</td><td rowspan="1" colspan="1">
                  <xref ref-type="bibr" rid="B26">Quah et al. (2019)</xref>
                </td></tr><tr><td rowspan="1" colspan="1"><abbrev xmlns:xlink="http://www.w3.org/1999/xlink" xlink:title="West Malaysia" id="ABBRID0E3NBG" xlink:type="simple">WM</abbrev>, Kedah, Gunung Jerai</td><td rowspan="1" colspan="1"><named-content xmlns:xlink="http://www.w3.org/1999/xlink" content-type="dwc:institutional_code" xlink:type="simple">LSUHC</named-content> 5939</td><td rowspan="1" colspan="1" style="color: #152959">
                  <ext-link xmlns:xlink="http://www.w3.org/1999/xlink" ext-link-type="gen" xlink:href="JX519513" xlink:type="simple">JX519513</ext-link>
                </td><td rowspan="1" colspan="1">A</td><td rowspan="1" colspan="1">
                  <xref ref-type="bibr" rid="B10">Grismer et al. (2012)</xref>
                </td></tr><tr><td rowspan="1" colspan="1"><abbrev xmlns:xlink="http://www.w3.org/1999/xlink" xlink:title="West Malaysia" id="ABBRID0EGPBG" xlink:type="simple">WM</abbrev>, Kedah, Gunung Jerai</td><td rowspan="1" colspan="1"><named-content xmlns:xlink="http://www.w3.org/1999/xlink" content-type="dwc:institutional_code" xlink:type="simple">LSUHC</named-content> 5999</td><td rowspan="1" colspan="1" style="color: #152959">
                  <ext-link xmlns:xlink="http://www.w3.org/1999/xlink" ext-link-type="gen" xlink:href="JX519512" xlink:type="simple">JX519512</ext-link>
                </td><td rowspan="1" colspan="1">A</td><td rowspan="1" colspan="1">
                  <xref ref-type="bibr" rid="B10">Grismer et al. (2012)</xref>
                </td></tr><tr><td rowspan="1" colspan="1"><abbrev xmlns:xlink="http://www.w3.org/1999/xlink" xlink:title="West Malaysia" id="ABBRID0EQQBG" xlink:type="simple">WM</abbrev>, Kedah, Gunung Jerai</td><td rowspan="1" colspan="1"><named-content xmlns:xlink="http://www.w3.org/1999/xlink" content-type="dwc:institutional_code" xlink:type="simple">LSUHC</named-content> 6000</td><td rowspan="1" colspan="1" style="color: #152959">
                  <ext-link xmlns:xlink="http://www.w3.org/1999/xlink" ext-link-type="gen" xlink:href="JX519514" xlink:type="simple">JX519514</ext-link>
                </td><td rowspan="1" colspan="1">A</td><td rowspan="1" colspan="1">
                  <xref ref-type="bibr" rid="B10">Grismer et al. (2012)</xref>
                </td></tr><tr><td rowspan="1" colspan="1"><abbrev xmlns:xlink="http://www.w3.org/1999/xlink" xlink:title="West Malaysia" id="ABBRID0E1RBG" xlink:type="simple">WM</abbrev>, Kedah, Pulau Langkawi, Lubuk Sembilang</td><td rowspan="1" colspan="1"><named-content xmlns:xlink="http://www.w3.org/1999/xlink" content-type="dwc:institutional_code" xlink:type="simple">LSUHC</named-content> 6829</td><td rowspan="1" colspan="1" style="color: #152959">
                  <ext-link xmlns:xlink="http://www.w3.org/1999/xlink" ext-link-type="gen" xlink:href="JX519505" xlink:type="simple">JX519505</ext-link>
                </td><td rowspan="1" colspan="1">A</td><td rowspan="1" colspan="1">
                  <xref ref-type="bibr" rid="B10">Grismer et al. (2012)</xref>
                </td></tr><tr><td rowspan="1" colspan="1"><abbrev xmlns:xlink="http://www.w3.org/1999/xlink" xlink:title="West Malaysia" id="ABBRID0EETBG" xlink:type="simple">WM</abbrev>, Kedah, Pulau Langkawi, Gunung Machinchang</td><td rowspan="1" colspan="1"><named-content xmlns:xlink="http://www.w3.org/1999/xlink" content-type="dwc:institutional_code" xlink:type="simple">LSUHC</named-content> 7560</td><td rowspan="1" colspan="1" style="color: #152959">
                  <ext-link xmlns:xlink="http://www.w3.org/1999/xlink" ext-link-type="gen" xlink:href="JX519503" xlink:type="simple">JX519503</ext-link>
                </td><td rowspan="1" colspan="1">A</td><td rowspan="1" colspan="1">
                  <xref ref-type="bibr" rid="B10">Grismer et al. (2012)</xref>
                </td></tr><tr><td rowspan="40" colspan="1">
                  <italic><tp:taxon-name><tp:taxon-name-part taxon-name-part-type="genus" reg="Cyrtodactylus">C.</tp:taxon-name-part> <tp:taxon-name-part taxon-name-part-type="species" reg="macrotuberculatus">macrotuberculatus</tp:taxon-name-part></tp:taxon-name></italic>
                </td><td rowspan="1" colspan="1"><abbrev xmlns:xlink="http://www.w3.org/1999/xlink" xlink:title="West Malaysia" id="ABBRID0E4UBG" xlink:type="simple">WM</abbrev>, Kedah, Pulau Langkawi, Gunung Raya</td><td rowspan="1" colspan="1"><named-content xmlns:xlink="http://www.w3.org/1999/xlink" content-type="dwc:institutional_code" xlink:type="simple">LSUHC</named-content> 9428</td><td rowspan="1" colspan="1" style="color: #152959">
                  <ext-link xmlns:xlink="http://www.w3.org/1999/xlink" ext-link-type="gen" xlink:href="JX519506" xlink:type="simple">JX519506</ext-link>
                </td><td rowspan="1" colspan="1">A, B</td><td rowspan="1" colspan="1"><xref ref-type="bibr" rid="B10">Grismer et al. (2012)</xref>, This study</td></tr><tr><td rowspan="1" colspan="1"><abbrev xmlns:xlink="http://www.w3.org/1999/xlink" xlink:title="West Malaysia" id="ABBRID0EHWBG" xlink:type="simple">WM</abbrev>, Kedah, Pulau Langkawi, Gunung Raya</td><td rowspan="1" colspan="1"><named-content xmlns:xlink="http://www.w3.org/1999/xlink" content-type="dwc:institutional_code" xlink:type="simple">LSUHC</named-content> 9429</td><td rowspan="1" colspan="1">–</td><td rowspan="1" colspan="1">B</td><td rowspan="1" colspan="1">This study</td></tr><tr><td rowspan="1" colspan="1"><abbrev xmlns:xlink="http://www.w3.org/1999/xlink" xlink:title="West Malaysia" id="ABBRID0EFXBG" xlink:type="simple">WM</abbrev>, Kedah, Pulau Langkawi, Gunung Raya</td><td rowspan="1" colspan="1"><named-content xmlns:xlink="http://www.w3.org/1999/xlink" content-type="dwc:institutional_code" xlink:type="simple">LSUHC</named-content> 9432</td><td rowspan="1" colspan="1">–</td><td rowspan="1" colspan="1">B</td><td rowspan="1" colspan="1">This study</td></tr><tr><td rowspan="1" colspan="1"><abbrev xmlns:xlink="http://www.w3.org/1999/xlink" xlink:title="West Malaysia" id="ABBRID0EDYBG" xlink:type="simple">WM</abbrev>, Kedah, Pulau Langkawi, Gunung Machinchang</td><td rowspan="1" colspan="1"><named-content xmlns:xlink="http://www.w3.org/1999/xlink" content-type="dwc:institutional_code" xlink:type="simple">LSUHC</named-content> 9448</td><td rowspan="1" colspan="1" style="color: #152959">
                  <ext-link xmlns:xlink="http://www.w3.org/1999/xlink" ext-link-type="gen" xlink:href="JX519507" xlink:type="simple">JX519507</ext-link>
                </td><td rowspan="1" colspan="1">A</td><td rowspan="1" colspan="1">
                  <xref ref-type="bibr" rid="B10">Grismer et al. (2012)</xref>
                </td></tr><tr><td rowspan="1" colspan="1"><abbrev xmlns:xlink="http://www.w3.org/1999/xlink" xlink:title="West Malaysia" id="ABBRID0ENZBG" xlink:type="simple">WM</abbrev>, Kedah, Pulau Langkawi, Gunung Machinchang</td><td rowspan="1" colspan="1"><named-content xmlns:xlink="http://www.w3.org/1999/xlink" content-type="dwc:institutional_code" xlink:type="simple">LSUHC</named-content> 9449</td><td rowspan="1" colspan="1" style="color: #152959">
                  <ext-link xmlns:xlink="http://www.w3.org/1999/xlink" ext-link-type="gen" xlink:href="JX519509" xlink:type="simple">JX519509</ext-link>
                </td><td rowspan="1" colspan="1">A</td><td rowspan="1" colspan="1">
                  <xref ref-type="bibr" rid="B10">Grismer et al. (2012)</xref>
                </td></tr><tr><td rowspan="1" colspan="1"><abbrev xmlns:xlink="http://www.w3.org/1999/xlink" xlink:title="West Malaysia" id="ABBRID0EX1BG" xlink:type="simple">WM</abbrev>, Kedah, Hutan Lipur Sungai Tupah</td><td rowspan="1" colspan="1"><named-content xmlns:xlink="http://www.w3.org/1999/xlink" content-type="dwc:institutional_code" xlink:type="simple">LSUHC</named-content> 9671</td><td rowspan="1" colspan="1" style="color: #152959">
                  <ext-link xmlns:xlink="http://www.w3.org/1999/xlink" ext-link-type="gen" xlink:href="JX519510" xlink:type="simple">JX519510</ext-link>
                </td><td rowspan="1" colspan="1">A</td><td rowspan="1" colspan="1">
                  <xref ref-type="bibr" rid="B10">Grismer et al. (2012)</xref>
                </td></tr><tr><td rowspan="1" colspan="1"><abbrev xmlns:xlink="http://www.w3.org/1999/xlink" xlink:title="West Malaysia" id="ABBRID0EB3BG" xlink:type="simple">WM</abbrev>, Kedah, Hutan Lipur Sungai Tupah</td><td rowspan="1" colspan="1"><named-content xmlns:xlink="http://www.w3.org/1999/xlink" content-type="dwc:institutional_code" xlink:type="simple">LSUHC</named-content> 9672</td><td rowspan="1" colspan="1" style="color: #152959">
                  <ext-link xmlns:xlink="http://www.w3.org/1999/xlink" ext-link-type="gen" xlink:href="JX519511" xlink:type="simple">JX519511</ext-link>
                </td><td rowspan="1" colspan="1">A</td><td rowspan="1" colspan="1">
                  <xref ref-type="bibr" rid="B10">Grismer et al. (2012)</xref>
                </td></tr><tr><td rowspan="1" colspan="1"><abbrev xmlns:xlink="http://www.w3.org/1999/xlink" xlink:title="West Malaysia" id="ABBRID0EL4BG" xlink:type="simple">WM</abbrev>, Kedah, Hutan Lipur Sungai Tupah</td><td rowspan="1" colspan="1"><named-content xmlns:xlink="http://www.w3.org/1999/xlink" content-type="dwc:institutional_code" xlink:type="simple">LSUHC</named-content> 9693</td><td rowspan="1" colspan="1" style="color: #152959">
                  <ext-link xmlns:xlink="http://www.w3.org/1999/xlink" ext-link-type="gen" xlink:href="JX519517" xlink:type="simple">JX519517</ext-link>
                </td><td rowspan="1" colspan="1">A</td><td rowspan="1" colspan="1">
                  <xref ref-type="bibr" rid="B10">Grismer et al. (2012)</xref>
                </td></tr><tr><td rowspan="1" colspan="1"><abbrev xmlns:xlink="http://www.w3.org/1999/xlink" xlink:title="West Malaysia" id="ABBRID0EV5BG" xlink:type="simple">WM</abbrev>, Perlis, Perlis State Park</td><td rowspan="1" colspan="1"><named-content xmlns:xlink="http://www.w3.org/1999/xlink" content-type="dwc:institutional_code" xlink:type="simple">LSUHC</named-content> 9980</td><td rowspan="1" colspan="1" style="color: #152959">
                  <ext-link xmlns:xlink="http://www.w3.org/1999/xlink" ext-link-type="gen" xlink:href="JX519515" xlink:type="simple">JX519515</ext-link>
                </td><td rowspan="1" colspan="1">A</td><td rowspan="1" colspan="1">
                  <xref ref-type="bibr" rid="B10">Grismer et al. (2012)</xref>
                </td></tr><tr><td rowspan="1" colspan="1"><abbrev xmlns:xlink="http://www.w3.org/1999/xlink" xlink:title="West Malaysia" id="ABBRID0EAAAI" xlink:type="simple">WM</abbrev>, Perlis, Perlis State Park</td><td rowspan="1" colspan="1"><named-content xmlns:xlink="http://www.w3.org/1999/xlink" content-type="dwc:institutional_code" xlink:type="simple">LSUHC</named-content> 9981</td><td rowspan="1" colspan="1" style="color: #152959">
                  <ext-link xmlns:xlink="http://www.w3.org/1999/xlink" ext-link-type="gen" xlink:href="JX519516" xlink:type="simple">JX519516</ext-link>
                </td><td rowspan="1" colspan="1">A, B</td><td rowspan="1" colspan="1"><xref ref-type="bibr" rid="B10">Grismer et al. (2012)</xref>, This study</td></tr><tr><td rowspan="1" colspan="1"><abbrev xmlns:xlink="http://www.w3.org/1999/xlink" xlink:title="West Malaysia" id="ABBRID0EKBAI" xlink:type="simple">WM</abbrev>, Perlis, Bukit Chabang</td><td rowspan="1" colspan="1"><named-content xmlns:xlink="http://www.w3.org/1999/xlink" content-type="dwc:institutional_code" xlink:type="simple">LSUHC</named-content> 10037</td><td rowspan="1" colspan="1" style="color: #152959">
                  <ext-link xmlns:xlink="http://www.w3.org/1999/xlink" ext-link-type="gen" xlink:href="JX519519" xlink:type="simple">JX519519</ext-link>
                </td><td rowspan="1" colspan="1">A</td><td rowspan="1" colspan="1">
                  <xref ref-type="bibr" rid="B10">Grismer et al. (2012)</xref>
                </td></tr><tr><td rowspan="1" colspan="1"><abbrev xmlns:xlink="http://www.w3.org/1999/xlink" xlink:title="West Malaysia" id="ABBRID0EUCAI" xlink:type="simple">WM</abbrev>, Perlis, Bukit Chabang</td><td rowspan="1" colspan="1"><named-content xmlns:xlink="http://www.w3.org/1999/xlink" content-type="dwc:institutional_code" xlink:type="simple">LSUHC</named-content> 10038</td><td rowspan="1" colspan="1" style="color: #152959">
                  <ext-link xmlns:xlink="http://www.w3.org/1999/xlink" ext-link-type="gen" xlink:href="JX519518" xlink:type="simple">JX519518</ext-link>
                </td><td rowspan="1" colspan="1">A</td><td rowspan="1" colspan="1">
                  <xref ref-type="bibr" rid="B10">Grismer et al. (2012)</xref>
                </td></tr><tr><td rowspan="1" colspan="1"><abbrev xmlns:xlink="http://www.w3.org/1999/xlink" xlink:title="West Malaysia" id="ABBRID0E5DAI" xlink:type="simple">WM</abbrev>, Perlis, Perlis State Park</td><td rowspan="1" colspan="1"><named-content xmlns:xlink="http://www.w3.org/1999/xlink" content-type="dwc:institutional_code" xlink:type="simple">LSUHC</named-content> 10067</td><td rowspan="1" colspan="1">–</td><td rowspan="1" colspan="1">B</td><td rowspan="1" colspan="1">This study</td></tr><tr><td rowspan="1" colspan="1"><abbrev xmlns:xlink="http://www.w3.org/1999/xlink" xlink:title="West Malaysia" id="ABBRID0E3EAI" xlink:type="simple">WM</abbrev>, Kedah, Bukit Wang</td><td rowspan="1" colspan="1"><named-content xmlns:xlink="http://www.w3.org/1999/xlink" content-type="dwc:institutional_code" xlink:type="simple">LSUHC</named-content> 10329</td><td rowspan="1" colspan="1" style="color: #152959">
                  <ext-link xmlns:xlink="http://www.w3.org/1999/xlink" ext-link-type="gen" xlink:href="MN125088" xlink:type="simple">MN125088</ext-link>
                </td><td rowspan="1" colspan="1">A</td><td rowspan="1" colspan="1">
                  <xref ref-type="bibr" rid="B26">Quah et al. (2019)</xref>
                </td></tr><tr><td rowspan="1" colspan="1"><abbrev xmlns:xlink="http://www.w3.org/1999/xlink" xlink:title="West Malaysia" id="ABBRID0EGGAI" xlink:type="simple">WM</abbrev>, Kedah, Bukit Wang</td><td rowspan="1" colspan="1"><named-content xmlns:xlink="http://www.w3.org/1999/xlink" content-type="dwc:institutional_code" xlink:type="simple">LSUHC</named-content> 10330</td><td rowspan="1" colspan="1" style="color: #152959">
                  <ext-link xmlns:xlink="http://www.w3.org/1999/xlink" ext-link-type="gen" xlink:href="MN125087" xlink:type="simple">MN125087</ext-link>
                </td><td rowspan="1" colspan="1">A</td><td rowspan="1" colspan="1">
                  <xref ref-type="bibr" rid="B26">Quah et al. (2019)</xref>
                </td></tr><tr><td rowspan="1" colspan="1"><abbrev xmlns:xlink="http://www.w3.org/1999/xlink" xlink:title="West Malaysia" id="ABBRID0EQHAI" xlink:type="simple">WM</abbrev>, Perlis, Perlis State Park</td><td rowspan="1" colspan="1"><abbrev xmlns:xlink="http://www.w3.org/1999/xlink" xlink:title="Zoological Reference Collection" id="ABBRID0EYHAI" xlink:type="simple">ZRC</abbrev> 2.4869</td><td rowspan="1" colspan="1">–</td><td rowspan="1" colspan="1">B</td><td rowspan="1" colspan="1">This study</td></tr><tr><td rowspan="1" colspan="1"><abbrev xmlns:xlink="http://www.w3.org/1999/xlink" xlink:title="West Malaysia" id="ABBRID0EKIAI" xlink:type="simple">WM</abbrev>, Kedah, Pulau Langkawi, Gunung Raya</td><td rowspan="1" colspan="1"><abbrev xmlns:xlink="http://www.w3.org/1999/xlink" xlink:title="Zoological Reference Collection" id="ABBRID0ESIAI" xlink:type="simple">ZRC</abbrev> 2.6754 (holotype)</td><td rowspan="1" colspan="1">–</td><td rowspan="1" colspan="1">B</td><td rowspan="1" colspan="1">This study</td></tr><tr><td rowspan="1" colspan="1"><abbrev xmlns:xlink="http://www.w3.org/1999/xlink" xlink:title="West Malaysia" id="ABBRID0EEJAI" xlink:type="simple">WM</abbrev>, Kedah, Pulau Langkawi, Gunung Raya</td><td rowspan="1" colspan="1"><abbrev xmlns:xlink="http://www.w3.org/1999/xlink" xlink:title="Zoological Reference Collection" id="ABBRID0EMJAI" xlink:type="simple">ZRC</abbrev> 2.6755 (paratype)</td><td rowspan="1" colspan="1">–</td><td rowspan="1" colspan="1">B</td><td rowspan="1" colspan="1">This study</td></tr><tr><td rowspan="1" colspan="1"><abbrev xmlns:xlink="http://www.w3.org/1999/xlink" xlink:title="West Malaysia" id="ABBRID0E5JAI" xlink:type="simple">WM</abbrev>, Kedah, Pulau Langkawi, Gunung Raya</td><td rowspan="1" colspan="1"><abbrev xmlns:xlink="http://www.w3.org/1999/xlink" xlink:title="Zoological Reference Collection" id="ABBRID0EGKAI" xlink:type="simple">ZRC</abbrev> 2.6756 (paratype)</td><td rowspan="1" colspan="1">–</td><td rowspan="1" colspan="1">B</td><td rowspan="1" colspan="1">This study</td></tr><tr><td rowspan="1" colspan="1"><abbrev xmlns:xlink="http://www.w3.org/1999/xlink" xlink:title="West Malaysia" id="ABBRID0EYKAI" xlink:type="simple">WM</abbrev>, Kedah, Pulau Langkawi, Telaga Tujuh</td><td rowspan="1" colspan="1"><abbrev xmlns:xlink="http://www.w3.org/1999/xlink" xlink:title="Zoological Reference Collection" id="ABBRID0EALAI" xlink:type="simple">ZRC</abbrev> 2.6757/ <named-content xmlns:xlink="http://www.w3.org/1999/xlink" content-type="dwc:institutional_code" xlink:type="simple">LSUHC</named-content> 7173 (paratype)</td><td rowspan="1" colspan="1" style="color: #152959">
                  <ext-link xmlns:xlink="http://www.w3.org/1999/xlink" ext-link-type="gen" xlink:href="JX519508" xlink:type="simple">JX519508</ext-link>
                </td><td rowspan="1" colspan="1">A</td><td rowspan="1" colspan="1">
                  <xref ref-type="bibr" rid="B10">Grismer et al. (2012)</xref>
                </td></tr><tr><td rowspan="1" colspan="1"><abbrev xmlns:xlink="http://www.w3.org/1999/xlink" xlink:title="West Malaysia" id="ABBRID0EGMAI" xlink:type="simple">WM</abbrev>, Kedah, Pulau Langkawi, Lubuk Semilang</td><td rowspan="1" colspan="1"><abbrev xmlns:xlink="http://www.w3.org/1999/xlink" xlink:title="Zoological Reference Collection" id="ABBRID0EOMAI" xlink:type="simple">ZRC</abbrev> 2.6758 (paratype)</td><td rowspan="1" colspan="1">–</td><td rowspan="1" colspan="1">B</td><td rowspan="1" colspan="1">This study</td></tr><tr><td rowspan="1" colspan="1"><abbrev xmlns:xlink="http://www.w3.org/1999/xlink" xlink:title="Thailand" id="ABBRID0EANAI" xlink:type="simple">TH</abbrev>, Satun Province, Mueang Satun District, Adang Island</td><td rowspan="1" colspan="1"><abbrev xmlns:xlink="http://www.w3.org/1999/xlink" content-type="institution" xlink:title="Zoological Museum, Kasetsart University, Thailand" id="ABBRID0EINAI" xlink:type="simple">ZMKU</abbrev> R 00871</td><td rowspan="1" colspan="1">–</td><td rowspan="1" colspan="1">B</td><td rowspan="1" colspan="1">This study</td></tr><tr><td rowspan="1" colspan="1"><abbrev xmlns:xlink="http://www.w3.org/1999/xlink" xlink:title="Thailand" id="ABBRID0E2NAI" xlink:type="simple">TH</abbrev>, Satun Province, Mueang Satun District, Adang Island</td><td rowspan="1" colspan="1"><abbrev xmlns:xlink="http://www.w3.org/1999/xlink" content-type="institution" xlink:title="Zoological Museum, Kasetsart University, Thailand" id="ABBRID0EDOAI" xlink:type="simple">ZMKU</abbrev> R 00872</td><td rowspan="1" colspan="1">–</td><td rowspan="1" colspan="1">B</td><td rowspan="1" colspan="1">This study</td></tr><tr><td rowspan="1" colspan="1"><abbrev xmlns:xlink="http://www.w3.org/1999/xlink" xlink:title="Thailand" id="ABBRID0EWOAI" xlink:type="simple">TH</abbrev>, Satun Province, Mueang Satun District, Adang Island</td><td rowspan="1" colspan="1"><abbrev xmlns:xlink="http://www.w3.org/1999/xlink" content-type="institution" xlink:title="Zoological Museum, Kasetsart University, Thailand" id="ABBRID0E5OAI" xlink:type="simple">ZMKU</abbrev> R 00873</td><td rowspan="1" colspan="1">–</td><td rowspan="1" colspan="1">B</td><td rowspan="1" colspan="1">This study</td></tr><tr><td rowspan="1" colspan="1"><abbrev xmlns:xlink="http://www.w3.org/1999/xlink" xlink:title="Thailand" id="ABBRID0ERPAI" xlink:type="simple">TH</abbrev>, Satun Province, Mueang Satun District, Adang Island</td><td rowspan="1" colspan="1"><abbrev xmlns:xlink="http://www.w3.org/1999/xlink" content-type="institution" xlink:title="Zoological Museum, Kasetsart University, Thailand" id="ABBRID0EZPAI" xlink:type="simple">ZMKU</abbrev> R 00874</td><td rowspan="1" colspan="1" style="color: #152959">
                  <ext-link xmlns:xlink="http://www.w3.org/1999/xlink" ext-link-type="gen" xlink:href="MW809294" xlink:type="simple">MW809294</ext-link>
                </td><td rowspan="1" colspan="1">A, B</td><td rowspan="1" colspan="1">This study</td></tr><tr><td rowspan="1" colspan="1"><abbrev xmlns:xlink="http://www.w3.org/1999/xlink" xlink:title="Thailand" id="ABBRID0ETQAI" xlink:type="simple">TH</abbrev>, Satun Province, Mueang Satun District, Adang Island</td><td rowspan="1" colspan="1"><abbrev xmlns:xlink="http://www.w3.org/1999/xlink" content-type="institution" xlink:title="Zoological Museum, Kasetsart University, Thailand" id="ABBRID0E2QAI" xlink:type="simple">ZMKU</abbrev> R 00875</td><td rowspan="1" colspan="1" style="color: #152959">
                  <ext-link xmlns:xlink="http://www.w3.org/1999/xlink" ext-link-type="gen" xlink:href="MW809295" xlink:type="simple">MW809295</ext-link>
                </td><td rowspan="1" colspan="1">A, B</td><td rowspan="1" colspan="1">This study</td></tr><tr><td rowspan="1" colspan="1"><abbrev xmlns:xlink="http://www.w3.org/1999/xlink" xlink:title="Thailand" id="ABBRID0EVRAI" xlink:type="simple">TH</abbrev>, Songkhla Province, Hat Yai District, Thung Tam Sao</td><td rowspan="1" colspan="1"><abbrev xmlns:xlink="http://www.w3.org/1999/xlink" content-type="institution" xlink:title="Zoological Museum, Kasetsart University, Thailand" id="ABBRID0E4RAI" xlink:type="simple">ZMKU</abbrev> R 00876</td><td rowspan="1" colspan="1" style="color: #152959">
                  <ext-link xmlns:xlink="http://www.w3.org/1999/xlink" ext-link-type="gen" xlink:href="MW809296" xlink:type="simple">MW809296</ext-link>
                </td><td rowspan="1" colspan="1">A, B</td><td rowspan="1" colspan="1">This study</td></tr><tr><td rowspan="1" colspan="1"><abbrev xmlns:xlink="http://www.w3.org/1999/xlink" xlink:title="Thailand" id="ABBRID0EXSAI" xlink:type="simple">TH</abbrev>, Songkhla Province, Hat Yai District, Thung Tam Sao</td><td rowspan="1" colspan="1"><abbrev xmlns:xlink="http://www.w3.org/1999/xlink" content-type="institution" xlink:title="Zoological Museum, Kasetsart University, Thailand" id="ABBRID0E6SAI" xlink:type="simple">ZMKU</abbrev> R 00877</td><td rowspan="1" colspan="1" style="color: #152959">
                  <ext-link xmlns:xlink="http://www.w3.org/1999/xlink" ext-link-type="gen" xlink:href="MW809297" xlink:type="simple">MW809297</ext-link>
                </td><td rowspan="1" colspan="1">A, B</td><td rowspan="1" colspan="1">This study</td></tr><tr><td rowspan="1" colspan="1"><abbrev xmlns:xlink="http://www.w3.org/1999/xlink" xlink:title="Thailand" id="ABBRID0EZTAI" xlink:type="simple">TH</abbrev>, Songkhla Province, Hat Yai District, Thung Tam Sao</td><td rowspan="1" colspan="1"><abbrev xmlns:xlink="http://www.w3.org/1999/xlink" content-type="institution" xlink:title="Zoological Museum, Kasetsart University, Thailand" id="ABBRID0EBUAI" xlink:type="simple">ZMKU</abbrev> R 00878</td><td rowspan="1" colspan="1" style="color: #152959">
                  <ext-link xmlns:xlink="http://www.w3.org/1999/xlink" ext-link-type="gen" xlink:href="MW809298" xlink:type="simple">MW809298</ext-link>
                </td><td rowspan="1" colspan="1">A, B</td><td rowspan="1" colspan="1">This study</td></tr><tr><td rowspan="1" colspan="1"><abbrev xmlns:xlink="http://www.w3.org/1999/xlink" xlink:title="Thailand" id="ABBRID0E2UAI" xlink:type="simple">TH</abbrev>, Satun Province, Mueang Satun District, Adang Island</td><td rowspan="1" colspan="1"><abbrev xmlns:xlink="http://www.w3.org/1999/xlink" content-type="institution" xlink:title="Zoological Museum, Kasetsart University, Thailand" id="ABBRID0EDVAI" xlink:type="simple">ZMKU</abbrev> R 00879</td><td rowspan="1" colspan="1">–</td><td rowspan="1" colspan="1">B</td><td rowspan="1" colspan="1">This study</td></tr><tr><td rowspan="1" colspan="1"><abbrev xmlns:xlink="http://www.w3.org/1999/xlink" xlink:title="Thailand" id="ABBRID0EWVAI" xlink:type="simple">TH</abbrev>, Satun Province, Mueang Satun District, Adang Island</td><td rowspan="1" colspan="1"><abbrev xmlns:xlink="http://www.w3.org/1999/xlink" content-type="institution" xlink:title="Zoological Museum, Kasetsart University, Thailand" id="ABBRID0E5VAI" xlink:type="simple">ZMKU</abbrev> R 00880</td><td rowspan="1" colspan="1">–</td><td rowspan="1" colspan="1">B</td><td rowspan="1" colspan="1">This study</td></tr><tr><td rowspan="1" colspan="1"><abbrev xmlns:xlink="http://www.w3.org/1999/xlink" xlink:title="Thailand" id="ABBRID0ERWAI" xlink:type="simple">TH</abbrev>, Satun Province, Mueang Satun District, Adang Island</td><td rowspan="1" colspan="1"><abbrev xmlns:xlink="http://www.w3.org/1999/xlink" content-type="institution" xlink:title="Zoological Museum, Kasetsart University, Thailand" id="ABBRID0EZWAI" xlink:type="simple">ZMKU</abbrev> R 00881</td><td rowspan="1" colspan="1">–</td><td rowspan="1" colspan="1">B</td><td rowspan="1" colspan="1">This study</td></tr><tr><td rowspan="1" colspan="1"><abbrev xmlns:xlink="http://www.w3.org/1999/xlink" xlink:title="Thailand" id="ABBRID0EMXAI" xlink:type="simple">TH</abbrev>, Satun Province, Mueang Satun District, Adang Island</td><td rowspan="1" colspan="1"><abbrev xmlns:xlink="http://www.w3.org/1999/xlink" content-type="institution" xlink:title="Zoological Museum, Kasetsart University, Thailand" id="ABBRID0EUXAI" xlink:type="simple">ZMKU</abbrev> R 00882</td><td rowspan="1" colspan="1">–</td><td rowspan="1" colspan="1">B</td><td rowspan="1" colspan="1">This study</td></tr><tr><td rowspan="1" colspan="1"><abbrev xmlns:xlink="http://www.w3.org/1999/xlink" xlink:title="Thailand" id="ABBRID0EHYAI" xlink:type="simple">TH</abbrev>, Satun Province, Mueang Satun District, Rawi Island</td><td rowspan="1" colspan="1"><abbrev xmlns:xlink="http://www.w3.org/1999/xlink" content-type="institution" xlink:title="Zoological Museum, Kasetsart University, Thailand" id="ABBRID0EPYAI" xlink:type="simple">ZMKU</abbrev> R 00883</td><td rowspan="1" colspan="1" style="color: #152959">
                  <ext-link xmlns:xlink="http://www.w3.org/1999/xlink" ext-link-type="gen" xlink:href="MW809299" xlink:type="simple">MW809299</ext-link>
                </td><td rowspan="1" colspan="1">A, B</td><td rowspan="1" colspan="1">This study</td></tr><tr><td rowspan="1" colspan="1"><abbrev xmlns:xlink="http://www.w3.org/1999/xlink" xlink:title="Thailand" id="ABBRID0EJZAI" xlink:type="simple">TH</abbrev>, Satun Province, Mueang Satun District, Rawi Island</td><td rowspan="1" colspan="1"><abbrev xmlns:xlink="http://www.w3.org/1999/xlink" content-type="institution" xlink:title="Zoological Museum, Kasetsart University, Thailand" id="ABBRID0ERZAI" xlink:type="simple">ZMKU</abbrev> R 00884</td><td rowspan="1" colspan="1">–</td><td rowspan="1" colspan="1">B</td><td rowspan="1" colspan="1">This study</td></tr><tr><td rowspan="1" colspan="1"><abbrev xmlns:xlink="http://www.w3.org/1999/xlink" xlink:title="Thailand" id="ABBRID0EE1AI" xlink:type="simple">TH</abbrev>, Satun Province, Mueang Satun District, Rawi Island</td><td rowspan="1" colspan="1"><abbrev xmlns:xlink="http://www.w3.org/1999/xlink" content-type="institution" xlink:title="Zoological Museum, Kasetsart University, Thailand" id="ABBRID0EM1AI" xlink:type="simple">ZMKU</abbrev> R 00885</td><td rowspan="1" colspan="1">–</td><td rowspan="1" colspan="1">B</td><td rowspan="1" colspan="1">This study</td></tr><tr><td rowspan="1" colspan="1"><abbrev xmlns:xlink="http://www.w3.org/1999/xlink" xlink:title="Thailand" id="ABBRID0E61AI" xlink:type="simple">TH</abbrev>, Satun Province, Mueang Satun District, Rawi Island</td><td rowspan="1" colspan="1"><abbrev xmlns:xlink="http://www.w3.org/1999/xlink" content-type="institution" xlink:title="Zoological Museum, Kasetsart University, Thailand" id="ABBRID0EH2AI" xlink:type="simple">ZMKU</abbrev> R 00886</td><td rowspan="1" colspan="1">–</td><td rowspan="1" colspan="1">B</td><td rowspan="1" colspan="1">This study</td></tr><tr><td rowspan="1" colspan="1"><abbrev xmlns:xlink="http://www.w3.org/1999/xlink" xlink:title="Thailand" id="ABBRID0E12AI" xlink:type="simple">TH</abbrev>, Satun Province, Mueang Satun District, Rawi Island</td><td rowspan="1" colspan="1"><abbrev xmlns:xlink="http://www.w3.org/1999/xlink" content-type="institution" xlink:title="Zoological Museum, Kasetsart University, Thailand" id="ABBRID0EC3AI" xlink:type="simple">ZMKU</abbrev> R 00887</td><td rowspan="1" colspan="1" style="color: #152959">
                  <ext-link xmlns:xlink="http://www.w3.org/1999/xlink" ext-link-type="gen" xlink:href="MW809300" xlink:type="simple">MW809300</ext-link>
                </td><td rowspan="1" colspan="1">A, B</td><td rowspan="1" colspan="1">This study</td></tr><tr><td rowspan="1" colspan="1"><abbrev xmlns:xlink="http://www.w3.org/1999/xlink" xlink:title="Thailand" id="ABBRID0E33AI" xlink:type="simple">TH</abbrev>, Satun Province, Mueang Satun District, Rawi Island</td><td rowspan="1" colspan="1"><abbrev xmlns:xlink="http://www.w3.org/1999/xlink" content-type="institution" xlink:title="Zoological Museum, Kasetsart University, Thailand" id="ABBRID0EE4AI" xlink:type="simple">ZMKU</abbrev> R 00888</td><td rowspan="1" colspan="1">–</td><td rowspan="1" colspan="1">B</td><td rowspan="1" colspan="1">This study</td></tr><tr><td rowspan="1" colspan="1"><abbrev xmlns:xlink="http://www.w3.org/1999/xlink" xlink:title="Thailand" id="ABBRID0EX4AI" xlink:type="simple">TH</abbrev>, Satun Province, Mueang Satun District, Rawi Island</td><td rowspan="1" colspan="1"><abbrev xmlns:xlink="http://www.w3.org/1999/xlink" content-type="institution" xlink:title="Zoological Museum, Kasetsart University, Thailand" id="ABBRID0E64AI" xlink:type="simple">ZMKU</abbrev> R 00889</td><td rowspan="1" colspan="1">–</td><td rowspan="1" colspan="1">B</td><td rowspan="1" colspan="1">This study</td></tr><tr><td rowspan="11" colspan="1"><italic><tp:taxon-name><tp:taxon-name-part taxon-name-part-type="genus" reg="Cyrtodactylus">C.</tp:taxon-name-part> <tp:taxon-name-part taxon-name-part-type="species" reg="macrotuberculatus">macrotuberculatus</tp:taxon-name-part></tp:taxon-name></italic> (as <italic><tp:taxon-name><tp:taxon-name-part taxon-name-part-type="genus" reg="Cyrtodactylus">C.</tp:taxon-name-part> <tp:taxon-name-part taxon-name-part-type="species" reg="phuketensis">phuketensis</tp:taxon-name-part></tp:taxon-name></italic>)</td><td rowspan="1" colspan="1"><abbrev xmlns:xlink="http://www.w3.org/1999/xlink" xlink:title="Thailand" id="ABBRID0EM6AI" xlink:type="simple">TH</abbrev>, Phuket Province, Kathu District, Kathu Waterfall</td><td rowspan="1" colspan="1"><abbrev xmlns:xlink="http://www.w3.org/1999/xlink" content-type="institution" xlink:title="Zoological Museum, Kasetsart University, Thailand" id="ABBRID0EU6AI" xlink:type="simple">ZMKU</abbrev> R 00890</td><td rowspan="1" colspan="1" style="color: #152959">
                  <ext-link xmlns:xlink="http://www.w3.org/1999/xlink" ext-link-type="gen" xlink:href="MW809301" xlink:type="simple">MW809301</ext-link>
                </td><td rowspan="1" colspan="1">A, B</td><td rowspan="1" colspan="1">This study</td></tr><tr><td rowspan="1" colspan="1"><abbrev xmlns:xlink="http://www.w3.org/1999/xlink" xlink:title="Thailand" id="ABBRID0EOABI" xlink:type="simple">TH</abbrev>, Phuket Province, Kathu District, Kathu Waterfall</td><td rowspan="1" colspan="1"><abbrev xmlns:xlink="http://www.w3.org/1999/xlink" content-type="institution" xlink:title="Zoological Museum, Kasetsart University, Thailand" id="ABBRID0EWABI" xlink:type="simple">ZMKU</abbrev> R 00891</td><td rowspan="1" colspan="1" style="color: #152959">
                  <ext-link xmlns:xlink="http://www.w3.org/1999/xlink" ext-link-type="gen" xlink:href="MW809302" xlink:type="simple">MW809302</ext-link>
                </td><td rowspan="1" colspan="1">A, B</td><td rowspan="1" colspan="1">This study</td></tr><tr><td rowspan="1" colspan="1"><abbrev xmlns:xlink="http://www.w3.org/1999/xlink" xlink:title="Thailand" id="ABBRID0EQBBI" xlink:type="simple">TH</abbrev>, Phuket Province, Kathu District, Kathu Waterfall</td><td rowspan="1" colspan="1"><abbrev xmlns:xlink="http://www.w3.org/1999/xlink" content-type="institution" xlink:title="Zoological Museum, Kasetsart University, Thailand" id="ABBRID0EYBBI" xlink:type="simple">ZMKU</abbrev> R 00892</td><td rowspan="1" colspan="1" style="color: #152959">
                  <ext-link xmlns:xlink="http://www.w3.org/1999/xlink" ext-link-type="gen" xlink:href="MW809303" xlink:type="simple">MW809303</ext-link>
                </td><td rowspan="1" colspan="1">A, B</td><td rowspan="1" colspan="1">This study</td></tr><tr><td rowspan="1" colspan="1"><abbrev xmlns:xlink="http://www.w3.org/1999/xlink" xlink:title="Thailand" id="ABBRID0ESCBI" xlink:type="simple">TH</abbrev>, Phuket Province, Kathu District, Kathu Waterfall</td><td rowspan="1" colspan="1"><abbrev xmlns:xlink="http://www.w3.org/1999/xlink" content-type="institution" xlink:title="Zoological Museum, Kasetsart University, Thailand" id="ABBRID0E1CBI" xlink:type="simple">ZMKU</abbrev> R 00893</td><td rowspan="1" colspan="1" style="color: #152959">
                  <ext-link xmlns:xlink="http://www.w3.org/1999/xlink" ext-link-type="gen" xlink:href="MW809304" xlink:type="simple">MW809304</ext-link>
                </td><td rowspan="1" colspan="1">A, B</td><td rowspan="1" colspan="1">This study</td></tr><tr><td rowspan="1" colspan="1"><abbrev xmlns:xlink="http://www.w3.org/1999/xlink" xlink:title="Thailand" id="ABBRID0EUDBI" xlink:type="simple">TH</abbrev>, Phuket Province, Thalang District, Thep Krasatti</td><td rowspan="1" colspan="1"><abbrev xmlns:xlink="http://www.w3.org/1999/xlink" content-type="institution" xlink:title="Zoological Museum, Kasetsart University, Thailand" id="ABBRID0E3DBI" xlink:type="simple">ZMKU</abbrev> R 00894</td><td rowspan="1" colspan="1" style="color: #152959">
                  <ext-link xmlns:xlink="http://www.w3.org/1999/xlink" ext-link-type="gen" xlink:href="MW809305" xlink:type="simple">MW809305</ext-link>
                </td><td rowspan="1" colspan="1">A, B</td><td rowspan="1" colspan="1">This study</td></tr><tr><td rowspan="1" colspan="1"><abbrev xmlns:xlink="http://www.w3.org/1999/xlink" xlink:title="Thailand" id="ABBRID0EWEBI" xlink:type="simple">TH</abbrev>, Phuket Province, Thalang District, Thep Krasatti</td><td rowspan="1" colspan="1"><abbrev xmlns:xlink="http://www.w3.org/1999/xlink" content-type="institution" xlink:title="Zoological Museum, Kasetsart University, Thailand" id="ABBRID0E5EBI" xlink:type="simple">ZMKU</abbrev> R 00895</td><td rowspan="1" colspan="1" style="color: #152959">
                  <ext-link xmlns:xlink="http://www.w3.org/1999/xlink" ext-link-type="gen" xlink:href="MW809306" xlink:type="simple">MW809306</ext-link>
                </td><td rowspan="1" colspan="1">A, B</td><td rowspan="1" colspan="1">This study</td></tr><tr><td rowspan="1" colspan="1"><abbrev xmlns:xlink="http://www.w3.org/1999/xlink" xlink:title="Thailand" id="ABBRID0EYFBI" xlink:type="simple">TH</abbrev>, Phuket Province, Thalang District, Thep Krasatti</td><td rowspan="1" colspan="1"><abbrev xmlns:xlink="http://www.w3.org/1999/xlink" content-type="institution" xlink:title="Zoological Museum, Kasetsart University, Thailand" id="ABBRID0EAGBI" xlink:type="simple">ZMKU</abbrev> R 00896</td><td rowspan="1" colspan="1" style="color: #152959">
                  <ext-link xmlns:xlink="http://www.w3.org/1999/xlink" ext-link-type="gen" xlink:href="MW809307" xlink:type="simple">MW809307</ext-link>
                </td><td rowspan="1" colspan="1">A, B</td><td rowspan="1" colspan="1">This study</td></tr><tr><td rowspan="1" colspan="1"><abbrev xmlns:xlink="http://www.w3.org/1999/xlink" xlink:title="Thailand" id="ABBRID0E1GBI" xlink:type="simple">TH</abbrev>, Phuket Province, Kathu District, Kathu Waterfall</td><td rowspan="1" colspan="1"><abbrev xmlns:xlink="http://www.w3.org/1999/xlink" content-type="institution" xlink:title="Zoological Museum, Kasetsart University, Thailand" id="ABBRID0ECHBI" xlink:type="simple">ZMKU</abbrev> R 00897</td><td rowspan="1" colspan="1" style="color: #152959">
                  <ext-link xmlns:xlink="http://www.w3.org/1999/xlink" ext-link-type="gen" xlink:href="MW809308" xlink:type="simple">MW809308</ext-link>
                </td><td rowspan="1" colspan="1">A, B</td><td rowspan="1" colspan="1">This study</td></tr><tr><td rowspan="1" colspan="1"><abbrev xmlns:xlink="http://www.w3.org/1999/xlink" xlink:title="Thailand" id="ABBRID0E3HBI" xlink:type="simple">TH</abbrev>, Phuket Province, Kathu District, Kathu Waterfall</td><td rowspan="1" colspan="1"><abbrev xmlns:xlink="http://www.w3.org/1999/xlink" content-type="institution" xlink:title="Zoological Museum, Kasetsart University, Thailand" id="ABBRID0EEIBI" xlink:type="simple">ZMKU</abbrev> R 00898</td><td rowspan="1" colspan="1" style="color: #152959">
                  <ext-link xmlns:xlink="http://www.w3.org/1999/xlink" ext-link-type="gen" xlink:href="MW809309" xlink:type="simple">MW809309</ext-link>
                </td><td rowspan="1" colspan="1">A</td><td rowspan="1" colspan="1">This study</td></tr><tr><td rowspan="1" colspan="1"><abbrev xmlns:xlink="http://www.w3.org/1999/xlink" xlink:title="Thailand" id="ABBRID0E5IBI" xlink:type="simple">TH</abbrev>, Phuket Province, Thalang District, Thep Krasatti</td><td rowspan="1" colspan="1">PSUZC-RT 2010.58</td><td rowspan="1" colspan="1">–</td><td rowspan="1" colspan="1">B</td><td rowspan="1" colspan="1">This study</td></tr><tr><td rowspan="1" colspan="1"><abbrev xmlns:xlink="http://www.w3.org/1999/xlink" xlink:title="Thailand" id="ABBRID0ETJBI" xlink:type="simple">TH</abbrev>, Phuket Province, Thalang District, Thep Krasatti</td><td rowspan="1" colspan="1"><abbrev xmlns:xlink="http://www.w3.org/1999/xlink" content-type="institution" xlink:title="Thailand Natural History Museum" id="ABBRID0E2JBI" xlink:type="simple">THNHM</abbrev> 15378</td><td rowspan="1" colspan="1">–</td><td rowspan="1" colspan="1">B</td><td rowspan="1" colspan="1">This study</td></tr><tr><td rowspan="11" colspan="1">
                  <italic><tp:taxon-name><tp:taxon-name-part taxon-name-part-type="genus" reg="Cyrtodactylus">C.</tp:taxon-name-part> <tp:taxon-name-part taxon-name-part-type="species" reg="pulchellus">pulchellus</tp:taxon-name-part></tp:taxon-name></italic>
                </td><td rowspan="1" colspan="1"><abbrev xmlns:xlink="http://www.w3.org/1999/xlink" xlink:title="West Malaysia" id="ABBRID0E4KBI" xlink:type="simple">WM</abbrev>, Penang, Pulau Pinang, Empangan Air Itam</td><td rowspan="1" colspan="1"><named-content xmlns:xlink="http://www.w3.org/1999/xlink" content-type="dwc:institutional_code" xlink:type="simple">LSUHC</named-content> 6668</td><td rowspan="1" colspan="1" style="color: #152959">
                  <ext-link xmlns:xlink="http://www.w3.org/1999/xlink" ext-link-type="gen" xlink:href="JX519523" xlink:type="simple">JX519523</ext-link>
                </td><td rowspan="1" colspan="1">A</td><td rowspan="1" colspan="1">
                  <xref ref-type="bibr" rid="B10">Grismer et al. (2012)</xref>
                </td></tr><tr><td rowspan="1" colspan="1"><abbrev xmlns:xlink="http://www.w3.org/1999/xlink" xlink:title="West Malaysia" id="ABBRID0EHMBI" xlink:type="simple">WM</abbrev>, Penang, Pulau Pinang, Moongate Trail</td><td rowspan="1" colspan="1"><named-content xmlns:xlink="http://www.w3.org/1999/xlink" content-type="dwc:institutional_code" xlink:type="simple">LSUHC</named-content> 6726</td><td rowspan="1" colspan="1" style="color: #152959">
                  <ext-link xmlns:xlink="http://www.w3.org/1999/xlink" ext-link-type="gen" xlink:href="JX519527" xlink:type="simple">JX519527</ext-link>
                </td><td rowspan="1" colspan="1">A</td><td rowspan="1" colspan="1">
                  <xref ref-type="bibr" rid="B10">Grismer et al. (2012)</xref>
                </td></tr><tr><td rowspan="1" colspan="1"><abbrev xmlns:xlink="http://www.w3.org/1999/xlink" xlink:title="West Malaysia" id="ABBRID0ERNBI" xlink:type="simple">WM</abbrev>, Penang, Pulau Pinang, Moongate Trail</td><td rowspan="1" colspan="1"><named-content xmlns:xlink="http://www.w3.org/1999/xlink" content-type="dwc:institutional_code" xlink:type="simple">LSUHC</named-content> 6727</td><td rowspan="1" colspan="1" style="color: #152959">
                  <ext-link xmlns:xlink="http://www.w3.org/1999/xlink" ext-link-type="gen" xlink:href="JX519526" xlink:type="simple">JX519526</ext-link>
                </td><td rowspan="1" colspan="1">A, B</td><td rowspan="1" colspan="1"><xref ref-type="bibr" rid="B10">Grismer et al. (2012)</xref>, This study</td></tr><tr><td rowspan="1" colspan="1"><abbrev xmlns:xlink="http://www.w3.org/1999/xlink" xlink:title="West Malaysia" id="ABBRID0E2OBI" xlink:type="simple">WM</abbrev>, Penang, Pulau Pinang, Moongate Trail</td><td rowspan="1" colspan="1"><named-content xmlns:xlink="http://www.w3.org/1999/xlink" content-type="dwc:institutional_code" xlink:type="simple">LSUHC</named-content> 6728</td><td rowspan="1" colspan="1" style="color: #152959">
                  <ext-link xmlns:xlink="http://www.w3.org/1999/xlink" ext-link-type="gen" xlink:href="JX519525" xlink:type="simple">JX519525</ext-link>
                </td><td rowspan="1" colspan="1">A, B</td><td rowspan="1" colspan="1"><xref ref-type="bibr" rid="B10">Grismer et al. (2012)</xref>, This study</td></tr><tr><td rowspan="1" colspan="1"><abbrev xmlns:xlink="http://www.w3.org/1999/xlink" xlink:title="West Malaysia" id="ABBRID0EFQBI" xlink:type="simple">WM</abbrev>, Penang, Pulau Pinang, Moongate Trail</td><td rowspan="1" colspan="1"><named-content xmlns:xlink="http://www.w3.org/1999/xlink" content-type="dwc:institutional_code" xlink:type="simple">LSUHC</named-content> 6729</td><td rowspan="1" colspan="1" style="color: #152959">
                  <ext-link xmlns:xlink="http://www.w3.org/1999/xlink" ext-link-type="gen" xlink:href="JX519528" xlink:type="simple">JX519528</ext-link>
                </td><td rowspan="1" colspan="1">A, B</td><td rowspan="1" colspan="1"><xref ref-type="bibr" rid="B10">Grismer et al. (2012)</xref>, This study</td></tr><tr><td rowspan="1" colspan="1"><abbrev xmlns:xlink="http://www.w3.org/1999/xlink" xlink:title="West Malaysia" id="ABBRID0EPRBI" xlink:type="simple">WM</abbrev>, Penang, Pulau Pinang, Moongate Trail</td><td rowspan="1" colspan="1"><named-content xmlns:xlink="http://www.w3.org/1999/xlink" content-type="dwc:institutional_code" xlink:type="simple">LSUHC</named-content> 6785</td><td rowspan="1" colspan="1" style="color: #152959">
                  <ext-link xmlns:xlink="http://www.w3.org/1999/xlink" ext-link-type="gen" xlink:href="JX519524" xlink:type="simple">JX519524</ext-link>
                </td><td rowspan="1" colspan="1">A</td><td rowspan="1" colspan="1">
                  <xref ref-type="bibr" rid="B10">Grismer et al. (2012)</xref>
                </td></tr><tr><td rowspan="1" colspan="1"><abbrev xmlns:xlink="http://www.w3.org/1999/xlink" xlink:title="West Malaysia" id="ABBRID0EZSBI" xlink:type="simple">WM</abbrev>, Penang, Pulau Pinang, Air Terjun Titi Kerawang</td><td rowspan="1" colspan="1"><named-content xmlns:xlink="http://www.w3.org/1999/xlink" content-type="dwc:institutional_code" xlink:type="simple">LSUHC</named-content> 9667</td><td rowspan="1" colspan="1" style="color: #152959">
                  <ext-link xmlns:xlink="http://www.w3.org/1999/xlink" ext-link-type="gen" xlink:href="JX519520" xlink:type="simple">JX519520</ext-link>
                </td><td rowspan="1" colspan="1">A</td><td rowspan="1" colspan="1">
                  <xref ref-type="bibr" rid="B10">Grismer et al. (2012)</xref>
                </td></tr><tr><td rowspan="1" colspan="1"><abbrev xmlns:xlink="http://www.w3.org/1999/xlink" xlink:title="West Malaysia" id="ABBRID0EDUBI" xlink:type="simple">WM</abbrev>, Penang, Pulau Pinang, Air Terjun Titi Kerawang</td><td rowspan="1" colspan="1"><named-content xmlns:xlink="http://www.w3.org/1999/xlink" content-type="dwc:institutional_code" xlink:type="simple">LSUHC</named-content> 9668</td><td rowspan="1" colspan="1" style="color: #152959">
                  <ext-link xmlns:xlink="http://www.w3.org/1999/xlink" ext-link-type="gen" xlink:href="JX519521" xlink:type="simple">JX519521</ext-link>
                </td><td rowspan="1" colspan="1">A</td><td rowspan="1" colspan="1">
                  <xref ref-type="bibr" rid="B10">Grismer et al. (2012)</xref>
                </td></tr><tr><td rowspan="1" colspan="1"><abbrev xmlns:xlink="http://www.w3.org/1999/xlink" xlink:title="West Malaysia" id="ABBRID0ENVBI" xlink:type="simple">WM</abbrev>, Penang, Pulau Pinang, Air Terjun Titi Kerawang</td><td rowspan="1" colspan="1"><named-content xmlns:xlink="http://www.w3.org/1999/xlink" content-type="dwc:institutional_code" xlink:type="simple">LSUHC</named-content> 10022</td><td rowspan="1" colspan="1" style="color: #152959">
                  <ext-link xmlns:xlink="http://www.w3.org/1999/xlink" ext-link-type="gen" xlink:href="JX519522" xlink:type="simple">JX519522</ext-link>
                </td><td rowspan="1" colspan="1">A, B</td><td rowspan="1" colspan="1"><xref ref-type="bibr" rid="B10">Grismer et al. (2012)</xref>, This study</td></tr><tr><td rowspan="1" colspan="1"><abbrev xmlns:xlink="http://www.w3.org/1999/xlink" xlink:title="West Malaysia" id="ABBRID0EXWBI" xlink:type="simple">WM</abbrev>, Penang, Pulau Pinang</td><td rowspan="1" colspan="1"><abbrev xmlns:xlink="http://www.w3.org/1999/xlink" xlink:title="Zoological Reference Collection" id="ABBRID0E6WBI" xlink:type="simple">ZRC</abbrev> 2.4854</td><td rowspan="1" colspan="1">–</td><td rowspan="1" colspan="1">B</td><td rowspan="1" colspan="1">This study</td></tr><tr><td rowspan="1" colspan="1"><abbrev xmlns:xlink="http://www.w3.org/1999/xlink" xlink:title="West Malaysia" id="ABBRID0ERXBI" xlink:type="simple">WM</abbrev>, Penang, Pulau Pinang</td><td rowspan="1" colspan="1"><abbrev xmlns:xlink="http://www.w3.org/1999/xlink" xlink:title="Zoological Reference Collection" id="ABBRID0EZXBI" xlink:type="simple">ZRC</abbrev> 2.4857</td><td rowspan="1" colspan="1">–</td><td rowspan="1" colspan="1">B</td><td rowspan="1" colspan="1">This study</td></tr><tr><td rowspan="1" colspan="1">
                  <italic><tp:taxon-name><tp:taxon-name-part taxon-name-part-type="genus" reg="Cyrtodactylus">C.</tp:taxon-name-part> <tp:taxon-name-part taxon-name-part-type="species" reg="sharkari">sharkari</tp:taxon-name-part></tp:taxon-name></italic>
                </td><td rowspan="1" colspan="1"><abbrev xmlns:xlink="http://www.w3.org/1999/xlink" xlink:title="West Malaysia" id="ABBRID0E1YBI" xlink:type="simple">WM</abbrev>, Pahang, Merapoh, Gua Gunting</td><td rowspan="1" colspan="1"><named-content xmlns:xlink="http://www.w3.org/1999/xlink" content-type="dwc:institutional_code" xlink:type="simple">LSUHC</named-content> 11022 (holotype)</td><td rowspan="1" colspan="1" style="color: #152959">
                  <ext-link xmlns:xlink="http://www.w3.org/1999/xlink" ext-link-type="gen" xlink:href="KJ659853" xlink:type="simple">KJ659853</ext-link>
                </td><td rowspan="1" colspan="1">A</td><td rowspan="1" colspan="1">
                  <xref ref-type="bibr" rid="B5">Grismer et al. (2014)</xref>
                </td></tr><tr><td rowspan="4" colspan="1">
                  <italic><tp:taxon-name><tp:taxon-name-part taxon-name-part-type="genus" reg="Cyrtodactylus">C.</tp:taxon-name-part> <tp:taxon-name-part taxon-name-part-type="species" reg="timur">timur</tp:taxon-name-part></tp:taxon-name></italic>
                </td><td rowspan="1" colspan="1"><abbrev xmlns:xlink="http://www.w3.org/1999/xlink" xlink:title="West Malaysia" id="ABBRID0ET1BI" xlink:type="simple">WM</abbrev>, Gunung Tebu, Terengganu</td><td rowspan="1" colspan="1"><named-content xmlns:xlink="http://www.w3.org/1999/xlink" content-type="dwc:institutional_code" xlink:type="simple">LSUHC</named-content> 10886</td><td rowspan="1" colspan="1" style="color: #152959">
                  <ext-link xmlns:xlink="http://www.w3.org/1999/xlink" ext-link-type="gen" xlink:href="KJ659854" xlink:type="simple">KJ659854</ext-link>
                </td><td rowspan="1" colspan="1">A</td><td rowspan="1" colspan="1">
                  <xref ref-type="bibr" rid="B5">Grismer et al. (2014)</xref>
                </td></tr><tr><td rowspan="1" colspan="1"><abbrev xmlns:xlink="http://www.w3.org/1999/xlink" xlink:title="West Malaysia" id="ABBRID0E42BI" xlink:type="simple">WM</abbrev>, Gunung Tebu, Terengganu</td><td rowspan="1" colspan="1"><named-content xmlns:xlink="http://www.w3.org/1999/xlink" content-type="dwc:institutional_code" xlink:type="simple">LSUHC</named-content> 11183 (paratype)</td><td rowspan="1" colspan="1" style="color: #152959">
                  <ext-link xmlns:xlink="http://www.w3.org/1999/xlink" ext-link-type="gen" xlink:href="KJ659855" xlink:type="simple">KJ659855</ext-link>
                </td><td rowspan="1" colspan="1">A</td><td rowspan="1" colspan="1">
                  <xref ref-type="bibr" rid="B5">Grismer et al. (2014)</xref>
                </td></tr><tr><td rowspan="1" colspan="1"><abbrev xmlns:xlink="http://www.w3.org/1999/xlink" xlink:title="West Malaysia" id="ABBRID0EH4BI" xlink:type="simple">WM</abbrev>, Gunung Tebu, Terengganu</td><td rowspan="1" colspan="1"><named-content xmlns:xlink="http://www.w3.org/1999/xlink" content-type="dwc:institutional_code" xlink:type="simple">LSUHC</named-content> 11184 (paratype)</td><td rowspan="1" colspan="1" style="color: #152959">
                  <ext-link xmlns:xlink="http://www.w3.org/1999/xlink" ext-link-type="gen" xlink:href="KJ659856" xlink:type="simple">KJ659856</ext-link>
                </td><td rowspan="1" colspan="1">A</td><td rowspan="1" colspan="1">
                  <xref ref-type="bibr" rid="B5">Grismer et al. (2014)</xref>
                </td></tr><tr><td rowspan="1" colspan="1"><abbrev xmlns:xlink="http://www.w3.org/1999/xlink" xlink:title="West Malaysia" id="ABBRID0ER5BI" xlink:type="simple">WM</abbrev>, Gunung Tebu, Terengganu</td><td rowspan="1" colspan="1"><named-content xmlns:xlink="http://www.w3.org/1999/xlink" content-type="dwc:institutional_code" xlink:type="simple">LSUHC</named-content> 11185 (paratype)</td><td rowspan="1" colspan="1" style="color: #152959">
                  <ext-link xmlns:xlink="http://www.w3.org/1999/xlink" ext-link-type="gen" xlink:href="KJ659857" xlink:type="simple">KJ659857</ext-link>
                </td><td rowspan="1" colspan="1">A</td><td rowspan="1" colspan="1">
                  <xref ref-type="bibr" rid="B5">Grismer et al. (2014)</xref>
                </td></tr><tr><td rowspan="3" colspan="1">
                  <italic><tp:taxon-name><tp:taxon-name-part taxon-name-part-type="genus" reg="Cyrtodactylus">C.</tp:taxon-name-part> <tp:taxon-name-part taxon-name-part-type="species" reg="trilatofasciatus">trilatofasciatus</tp:taxon-name-part></tp:taxon-name></italic>
                </td><td rowspan="1" colspan="1"><abbrev xmlns:xlink="http://www.w3.org/1999/xlink" xlink:title="West Malaysia" id="ABBRID0EKACI" xlink:type="simple">WM</abbrev>, Pahang, Cameron Highlands</td><td rowspan="1" colspan="1"><named-content xmlns:xlink="http://www.w3.org/1999/xlink" content-type="dwc:institutional_code" xlink:type="simple">LSUHC</named-content> 10064</td><td rowspan="1" colspan="1" style="color: #152959">
                  <ext-link xmlns:xlink="http://www.w3.org/1999/xlink" ext-link-type="gen" xlink:href="JX519529" xlink:type="simple">JX519529</ext-link>
                </td><td rowspan="1" colspan="1">A</td><td rowspan="1" colspan="1">
                  <xref ref-type="bibr" rid="B10">Grismer et al. (2012)</xref>
                </td></tr><tr><td rowspan="1" colspan="1"><abbrev xmlns:xlink="http://www.w3.org/1999/xlink" xlink:title="West Malaysia" id="ABBRID0EUBCI" xlink:type="simple">WM</abbrev>, Pahang, Cameron Highlands</td><td rowspan="1" colspan="1"><named-content xmlns:xlink="http://www.w3.org/1999/xlink" content-type="dwc:institutional_code" xlink:type="simple">LSUHC</named-content> 10065</td><td rowspan="1" colspan="1" style="color: #152959">
                  <ext-link xmlns:xlink="http://www.w3.org/1999/xlink" ext-link-type="gen" xlink:href="JX519530" xlink:type="simple">JX519530</ext-link>
                </td><td rowspan="1" colspan="1">A</td><td rowspan="1" colspan="1">
                  <xref ref-type="bibr" rid="B10">Grismer et al. (2012)</xref>
                </td></tr><tr><td rowspan="1" colspan="1"><abbrev xmlns:xlink="http://www.w3.org/1999/xlink" xlink:title="West Malaysia" id="ABBRID0E5CCI" xlink:type="simple">WM</abbrev>, Pahang, Cameron Highlands</td><td rowspan="1" colspan="1"><named-content xmlns:xlink="http://www.w3.org/1999/xlink" content-type="dwc:institutional_code" xlink:type="simple">LSUHC</named-content> 10066</td><td rowspan="1" colspan="1" style="color: #152959">
                  <ext-link xmlns:xlink="http://www.w3.org/1999/xlink" ext-link-type="gen" xlink:href="JX519531" xlink:type="simple">JX519531</ext-link>
                </td><td rowspan="1" colspan="1">A</td><td rowspan="1" colspan="1">
                  <xref ref-type="bibr" rid="B10">Grismer et al. (2012)</xref>
                </td></tr></tbody></table></table-wrap><fig id="F1" position="float" orientation="portrait"><object-id xmlns:xlink="http://www.w3.org/1999/xlink" content-type="doi" xlink:type="simple">10.3897/zookeys.1040.65750.figure1</object-id><object-id xmlns:xlink="http://www.w3.org/1999/xlink" content-type="arpha" xlink:type="simple">0E3FBA02-E635-5675-961A-681911D81FFA</object-id><label>Figure 1.</label><caption><p>Map illustrating the known geographic distribution of <italic><tp:taxon-name><tp:taxon-name-part taxon-name-part-type="genus" reg="Cyrtodactylus">Cyrtodactylus</tp:taxon-name-part> <tp:taxon-name-part taxon-name-part-type="species" reg="macrotuberculatus">macrotuberculatus</tp:taxon-name-part></tp:taxon-name></italic> and <italic><tp:taxon-name><tp:taxon-name-part taxon-name-part-type="genus" reg="Cyrtodactylus">C.</tp:taxon-name-part> <tp:taxon-name-part taxon-name-part-type="species" reg="phuketensis">phuketensis</tp:taxon-name-part></tp:taxon-name></italic>. Yellow star: the type locality of <italic><tp:taxon-name><tp:taxon-name-part taxon-name-part-type="genus" reg="Cyrtodactylus">C.</tp:taxon-name-part> <tp:taxon-name-part taxon-name-part-type="species" reg="macrotuberculatus">macrotuberculatus</tp:taxon-name-part></tp:taxon-name></italic> at Gunung Raya, Pulau Langkawi, Kedah, Malaysia. Green star: the type locality of <italic><tp:taxon-name><tp:taxon-name-part taxon-name-part-type="genus" reg="Cyrtodactylus">C.</tp:taxon-name-part> <tp:taxon-name-part taxon-name-part-type="species" reg="phuketensis">phuketensis</tp:taxon-name-part></tp:taxon-name></italic> at Thalang District, Phuket Island, Phuket Province. Yellow circles: <italic><tp:taxon-name><tp:taxon-name-part taxon-name-part-type="genus" reg="Cyrtodactylus">C.</tp:taxon-name-part> <tp:taxon-name-part taxon-name-part-type="species" reg="macrotuberculatus">macrotuberculatus</tp:taxon-name-part></tp:taxon-name></italic> samples used in this study. Green circle: <italic><tp:taxon-name><tp:taxon-name-part taxon-name-part-type="genus" reg="Cyrtodactylus">C.</tp:taxon-name-part> <tp:taxon-name-part taxon-name-part-type="species" reg="phuketensis">phuketensis</tp:taxon-name-part></tp:taxon-name></italic> samples used in this study. Yellow squares: the distribution of <italic><tp:taxon-name><tp:taxon-name-part taxon-name-part-type="genus" reg="Cyrtodactylus">C.</tp:taxon-name-part> <tp:taxon-name-part taxon-name-part-type="species" reg="macrotuberculatus">macrotuberculatus</tp:taxon-name-part></tp:taxon-name></italic> taken from <xref ref-type="bibr" rid="B10">Grismer et al. (2012)</xref>, and <xref ref-type="bibr" rid="B26">Quah et al. (2019)</xref>. The samples used correspond to those in Table <xref ref-type="table" rid="T1">1</xref>.</p></caption><graphic xmlns:xlink="http://www.w3.org/1999/xlink" xlink:href="zookeys-1040-091-g001.jpg" position="float" orientation="portrait" xlink:type="simple" id="oo_548917.jpg"><uri content-type="original_file" xlink:type="simple">https://binary.pensoft.net/fig/548917</uri></graphic></fig></tp:treatment-sec><ref-list><ref id="B2"><mixed-citation xmlns:xlink="http://www.w3.org/1999/xlink" xlink:type="simple"><person-group><name name-style="western"><surname>Grismer</surname><given-names>LL</given-names></name></person-group> (<year>2011</year>) <source>Lizards of Peninsular Malaysia, Singapore and Their Adjacent Archipelagos.</source><publisher-name>Edition Chimaira</publisher-name>, <publisher-loc>Frankfurt am Main-Germany</publisher-loc>, <size units="page">728 pp</size>.</mixed-citation></ref><ref id="B10"><mixed-citation xmlns:xlink="http://www.w3.org/1999/xlink" xlink:type="simple"><person-group><name name-style="western"><surname>Grismer</surname><given-names>LL</given-names></name><name name-style="western"><surname>Wood Jr</surname><given-names>PL</given-names></name><name name-style="western"><surname>Quah</surname><given-names>ES</given-names></name><name name-style="western"><surname>Anuar</surname><given-names>S</given-names></name><name name-style="western"><surname>Muin</surname><given-names>MA</given-names></name><name name-style="western"><surname>Sumontha</surname><given-names>M</given-names></name><name name-style="western"><surname>Ahmad</surname><given-names>N</given-names></name><name name-style="western"><surname>Bauer</surname><given-names>AM</given-names></name><name name-style="western"><surname>Wangkulangkul</surname><given-names>S</given-names></name><name name-style="western"><surname>Grismer</surname><given-names>JL</given-names></name><name name-style="western"><surname>Pauwels</surname><given-names>OS</given-names></name></person-group> (<year>2012</year>) <article-title>A phylogeny and taxonomy of the Thai-Malay Peninsula Bent-toed Geckos of the <italic><tp:taxon-name><tp:taxon-name-part taxon-name-part-type="genus">Cyrtodactylus</tp:taxon-name-part> <tp:taxon-name-part taxon-name-part-type="species">pulchellus</tp:taxon-name-part></tp:taxon-name></italic> complex (<tp:taxon-name><tp:taxon-name-part taxon-name-part-type="order">Squamata</tp:taxon-name-part></tp:taxon-name>: <tp:taxon-name><tp:taxon-name-part taxon-name-part-type="family">Gekkonidae</tp:taxon-name-part></tp:taxon-name>): combined morphological and molecular analyses with descriptions of seven new species.</article-title><source>Zootaxa</source><volume>3520</volume>: <fpage>1</fpage>–<lpage>55</lpage>. <ext-link xlink:type="simple" ext-link-type="doi" xlink:href="10.11646/zootaxa.3520.1.1">https://doi.org/10.11646/zootaxa.3520.1.1</ext-link></mixed-citation></ref><ref id="B31"><mixed-citation xmlns:xlink="http://www.w3.org/1999/xlink" xlink:type="simple"><person-group><name name-style="western"><surname>Sumontha</surname><given-names>M</given-names></name><name name-style="western"><surname>Pauwels</surname><given-names>OS</given-names></name><name name-style="western"><surname>Kunya</surname><given-names>K</given-names></name><name name-style="western"><surname>Nitikul</surname><given-names>A</given-names></name><name name-style="western"><surname>Samphanthamit</surname><given-names>P</given-names></name><name name-style="western"><surname>Grismer</surname><given-names>LL</given-names></name></person-group> (<year>2012</year>) <article-title>A new forest-dwelling gecko from Phuket Island, Southern Thailand, related to <italic><tp:taxon-name><tp:taxon-name-part taxon-name-part-type="genus">Cyrtodactylus</tp:taxon-name-part> <tp:taxon-name-part taxon-name-part-type="species">macrotuberculatus</tp:taxon-name-part></tp:taxon-name></italic> (<tp:taxon-name><tp:taxon-name-part taxon-name-part-type="order">Squamata</tp:taxon-name-part></tp:taxon-name>: <tp:taxon-name><tp:taxon-name-part taxon-name-part-type="family">Gekkonidae</tp:taxon-name-part></tp:taxon-name>).</article-title><source>Zootaxa</source><volume>3522</volume>: <fpage>61</fpage>–<lpage>72</lpage>. <ext-link xlink:type="simple" ext-link-type="doi" xlink:href="10.11646/zootaxa.3522.1.4">https://doi.org/10.11646/zootaxa.3522.1.4</ext-link></mixed-citation></ref><ref id="B26"><mixed-citation xmlns:xlink="http://www.w3.org/1999/xlink" xlink:type="simple"><person-group><name name-style="western"><surname>Quah</surname><given-names>ES</given-names></name><name name-style="western"><surname>Grismer</surname><given-names>LL</given-names></name><name name-style="western"><surname>Wood Jr</surname><given-names>PL</given-names></name><name name-style="western"><surname>Sah</surname><given-names>SAM</given-names></name></person-group> (<year>2019</year>) <article-title>The discovery and description of a new species of Bent-toed Gecko of the <italic><tp:taxon-name><tp:taxon-name-part taxon-name-part-type="genus">Cyrtodactylus</tp:taxon-name-part> <tp:taxon-name-part taxon-name-part-type="species">pulchellus</tp:taxon-name-part></tp:taxon-name></italic> complex (<tp:taxon-name><tp:taxon-name-part taxon-name-part-type="order">Squamata</tp:taxon-name-part></tp:taxon-name>: <tp:taxon-name><tp:taxon-name-part taxon-name-part-type="family">Gekkonidae</tp:taxon-name-part></tp:taxon-name>) from the Langkawi Archipelago, Kedah, Peninsular Malaysia.</article-title><source>Zootaxa</source><volume>4668</volume>(<issue>1</issue>): <fpage>51</fpage>–<lpage>75</lpage>. <ext-link xlink:type="simple" ext-link-type="doi" xlink:href="10.11646/zootaxa.4668.1.3">https://doi.org/10.11646/zootaxa.4668.1.3</ext-link></mixed-citation></ref><ref id="B38"><mixed-citation xmlns:xlink="http://www.w3.org/1999/xlink" xlink:type="simple"><person-group><name name-style="western"><surname>Wood Jr</surname><given-names>PL</given-names></name><name name-style="western"><surname>Grismer</surname><given-names>LL</given-names></name><name name-style="western"><surname>Muin</surname><given-names>MA</given-names></name><name name-style="western"><surname>Anuar</surname><given-names>S</given-names></name><name name-style="western"><surname>Oaks</surname><given-names>JR</given-names></name><name name-style="western"><surname>Sites Jr</surname><given-names>JW</given-names></name></person-group> (<year>2020</year>) <article-title>A new potentially endangered limestone-associated Bent-toed Gecko of the <italic><tp:taxon-name><tp:taxon-name-part taxon-name-part-type="genus">Cyrtodactylus</tp:taxon-name-part> <tp:taxon-name-part taxon-name-part-type="species">pulchellus</tp:taxon-name-part></tp:taxon-name></italic> (<tp:taxon-name><tp:taxon-name-part taxon-name-part-type="order">Squamata</tp:taxon-name-part></tp:taxon-name>: <tp:taxon-name><tp:taxon-name-part taxon-name-part-type="family">Gekkonidae</tp:taxon-name-part></tp:taxon-name>) complex from northern Peninsular Malaysia.</article-title><source>Zootaxa</source><volume>4751</volume>(<issue>3</issue>): <fpage>437</fpage>–<lpage>460</lpage>.</mixed-citation></ref><ref id="B4"><mixed-citation xmlns:xlink="http://www.w3.org/1999/xlink" xlink:type="simple"><person-group><name name-style="western"><surname>Grismer</surname><given-names>LL</given-names></name><name name-style="western"><surname>Wood Jr</surname><given-names>PL</given-names></name><name name-style="western"><surname>Anuar</surname><given-names>S</given-names></name><name name-style="western"><surname>Grismer</surname><given-names>MS</given-names></name><name name-style="western"><surname>Quah</surname><given-names>ES</given-names></name><name name-style="western"><surname>Murdoch</surname><given-names>ML</given-names></name><name name-style="western"><surname>Muin</surname><given-names>MA</given-names></name><name name-style="western"><surname>Davis</surname><given-names>HR</given-names></name><name name-style="western"><surname>Aguilar</surname><given-names>C</given-names></name><name name-style="western"><surname>Klabacka</surname><given-names>R</given-names></name><name name-style="western"><surname>Cobos</surname><given-names>AJ</given-names></name><name name-style="western"><surname>Aowphol</surname><given-names>A</given-names></name><name name-style="western"><surname>Site Jr</surname><given-names>JW</given-names></name></person-group> (<year>2016</year>) <article-title>Two new Bent-toed Geckos of the <italic><tp:taxon-name><tp:taxon-name-part taxon-name-part-type="genus">Cyrtodactylus</tp:taxon-name-part> <tp:taxon-name-part taxon-name-part-type="species">pulchellus</tp:taxon-name-part></tp:taxon-name></italic> complex from Peninsular Malaysia and multiple instances of convergent adaptation to limestone forest ecosystems.</article-title><source>Zootaxa</source><volume>4105</volume>(<issue>5</issue>): <fpage>401</fpage>–<lpage>429</lpage>. <ext-link xlink:type="simple" ext-link-type="doi" xlink:href="10.11646/zootaxa.4105.5.1">https://doi.org/10.11646/zootaxa.4105.5.1</ext-link></mixed-citation></ref><ref id="B5"><mixed-citation xmlns:xlink="http://www.w3.org/1999/xlink" xlink:type="simple"><person-group><name name-style="western"><surname>Grismer</surname><given-names>LL</given-names></name><name name-style="western"><surname>Wood Jr</surname><given-names>PL</given-names></name><name name-style="western"><surname>Anuar</surname><given-names>S</given-names></name><name name-style="western"><surname>Quah</surname><given-names>ES</given-names></name><name name-style="western"><surname>Muin</surname><given-names>MA</given-names></name><name name-style="western"><surname>Mohamed</surname><given-names>M</given-names></name><name name-style="western"><surname>Chan</surname><given-names>KO</given-names></name><name name-style="western"><surname>Sumarli</surname><given-names>AX</given-names></name><name name-style="western"><surname>Loredo</surname><given-names>AI</given-names></name><name name-style="western"><surname>Heinz</surname><given-names>HM</given-names></name></person-group> (<year>2014</year>) <article-title>The phylogenetic relationships of three new species of the <italic><tp:taxon-name><tp:taxon-name-part taxon-name-part-type="genus">Cyrtodactylus</tp:taxon-name-part> <tp:taxon-name-part taxon-name-part-type="species">pulchellus</tp:taxon-name-part></tp:taxon-name></italic> complex (<tp:taxon-name><tp:taxon-name-part taxon-name-part-type="order">Squamata</tp:taxon-name-part></tp:taxon-name>: <tp:taxon-name><tp:taxon-name-part taxon-name-part-type="family">Gekkonidae</tp:taxon-name-part></tp:taxon-name>) from poorly explored regions in northeastern Peninsular Malaysia.</article-title><source>Zootaxa</source><volume>3786</volume>(<issue>3</issue>): <fpage>359</fpage>–<lpage>381</lpage>. <ext-link xlink:type="simple" ext-link-type="doi" xlink:href="10.11646/zootaxa.3786.3.6">https://doi.org/10.11646/zootaxa.3786.3.6</ext-link></mixed-citation></ref><ref id="B3"><mixed-citation xmlns:xlink="http://www.w3.org/1999/xlink" xlink:type="simple"><person-group><name name-style="western"><surname>Grismer</surname><given-names>LL</given-names></name><name name-style="western"><surname>Ahmad</surname><given-names>N</given-names></name></person-group> (<year>2008</year>) <article-title>A new insular species of <italic><tp:taxon-name><tp:taxon-name-part taxon-name-part-type="genus">Cyrtodactylus</tp:taxon-name-part></tp:taxon-name></italic> (<tp:taxon-name><tp:taxon-name-part taxon-name-part-type="order">Squamata</tp:taxon-name-part></tp:taxon-name>: <tp:taxon-name><tp:taxon-name-part taxon-name-part-type="family">Gekkonidae</tp:taxon-name-part></tp:taxon-name>) from the Langkawi Archipelago, Kedah, Peninsular Malaysia.</article-title><source>Zootaxa</source><volume>1924</volume>: <fpage>53</fpage>–<lpage>68</lpage>. <ext-link xlink:type="simple" ext-link-type="doi" xlink:href="10.11646/zootaxa.1924.1.3">https://doi.org/10.11646/zootaxa.1924.1.3</ext-link></mixed-citation></ref><ref id="B6"><mixed-citation xmlns:xlink="http://www.w3.org/1999/xlink" xlink:type="simple"><person-group><name name-style="western"><surname>Grismer</surname><given-names>LL</given-names></name><name name-style="western"><surname>Wood Jr</surname><given-names>PL</given-names></name><name name-style="western"><surname>Le</surname><given-names>MD</given-names></name><name name-style="western"><surname>Quah</surname><given-names>ES</given-names></name><name name-style="western"><surname>Grismer</surname><given-names>JL</given-names></name></person-group> (<year>2020</year>) <article-title>Evolution of habitat preference in 243 species of Bent‐toed geckos (Genus <italic><tp:taxon-name><tp:taxon-name-part taxon-name-part-type="genus">Cyrtodactylus</tp:taxon-name-part></tp:taxon-name></italic> Gray, 1827) with a discussion of karst habitat conservation.</article-title><source>Ecology and Evolution</source><volume>10</volume>(<issue>24</issue>): <fpage>13717</fpage>–<lpage>13730</lpage>. <ext-link xlink:type="simple" ext-link-type="doi" xlink:href="10.1002/ece3.6961">https://doi.org/10.1002/ece3.6961</ext-link></mixed-citation></ref><ref id="B9"><mixed-citation xmlns:xlink="http://www.w3.org/1999/xlink" xlink:type="simple"><person-group><name name-style="western"><surname>Grismer</surname><given-names>LL</given-names></name><name name-style="western"><surname>Wood Jr</surname><given-names>PL</given-names></name><name name-style="western"><surname>Poyarkov</surname><given-names>NA</given-names></name><name name-style="western"><surname>Le</surname><given-names>MD</given-names></name><name name-style="western"><surname>Karunarathna</surname><given-names>S</given-names></name><name name-style="western"><surname>Chomdej</surname><given-names>S</given-names></name><name name-style="western"><surname>Suwannapoom</surname><given-names>C</given-names></name><name name-style="western"><surname>Qi</surname><given-names>S</given-names></name><name name-style="western"><surname>Liu</surname><given-names>S</given-names></name><name name-style="western"><surname>Che</surname><given-names>J</given-names></name><name name-style="western"><surname>Quah</surname><given-names>ES</given-names></name><name name-style="western"><surname>Kraus</surname><given-names>F</given-names></name><name name-style="western"><surname>Oliver</surname><given-names>PM</given-names></name><name name-style="western"><surname>Riyanto</surname><given-names>A</given-names></name><name name-style="western"><surname>Pauwels</surname><given-names>OSG</given-names></name><name name-style="western"><surname>Grismer</surname><given-names>JL</given-names></name></person-group> (<year>2021b</year>) Karstic Landscapes Are Foci of Species Diversity in the World’s Third-Largest Vertebrate Genus <italic><tp:taxon-name><tp:taxon-name-part taxon-name-part-type="genus">Cyrtodactylus</tp:taxon-name-part></tp:taxon-name></italic> Gray, 1827 (<tp:taxon-name><tp:taxon-name-part taxon-name-part-type="class">Reptilia</tp:taxon-name-part></tp:taxon-name>: <tp:taxon-name><tp:taxon-name-part taxon-name-part-type="order">Squamata</tp:taxon-name-part></tp:taxon-name>; <tp:taxon-name><tp:taxon-name-part taxon-name-part-type="family">Gekkonidae</tp:taxon-name-part></tp:taxon-name>). Diversity 13(5): e183. <ext-link xlink:type="simple" ext-link-type="doi" xlink:href="10.3390/d13050183">https://doi.org/10.3390/d13050183</ext-link></mixed-citation></ref><ref id="B1"><mixed-citation xmlns:xlink="http://www.w3.org/1999/xlink" xlink:type="simple"><person-group><name name-style="western"><surname>Ampai</surname><given-names>N</given-names></name><name name-style="western"><surname>Rujirawan</surname><given-names>A</given-names></name><name name-style="western"><surname>Wood Jr</surname><given-names>PL</given-names></name><name name-style="western"><surname>Stuart</surname><given-names>BL</given-names></name><name name-style="western"><surname>Aowphol</surname><given-names>A</given-names></name></person-group> (<year>2019</year>) <article-title>Morphological and molecular analyses reveal two new insular species of <italic><tp:taxon-name><tp:taxon-name-part taxon-name-part-type="genus">Cnemaspis</tp:taxon-name-part></tp:taxon-name></italic> Strauch, 1887 (<tp:taxon-name><tp:taxon-name-part taxon-name-part-type="order">Squamata</tp:taxon-name-part></tp:taxon-name>, <tp:taxon-name><tp:taxon-name-part taxon-name-part-type="family">Gekkonidae</tp:taxon-name-part></tp:taxon-name>) from Satun Province, southern Thailand.</article-title><source>ZooKeys</source><volume>858</volume>: <fpage>127</fpage>–<lpage>161</lpage>. <ext-link xlink:type="simple" ext-link-type="doi" xlink:href="10.3897/zookeys.858.34297">https://doi.org/10.3897/zookeys.858.34297</ext-link></mixed-citation></ref></ref-list></tp:taxon-treatment>
